# Supplementary material for: Mapping three-dimensional intratumor proteomic heterogeneity in uterine serous carcinoma by multiregion microsampling
Source: Clin Proteomics. 2024 Jan 22;21:4. doi: 10.1186/s12014-024-09451-2 (PMC10804562; doi:10.1186/s12014-024-09451-2)
Supplement: Supplementary file 8 — Additional file 8: Table S1. Clinical features and manual pathology assessment of tumor purity throughout the depths of USC patient specimen blocks. Representative H&E stained tissue sections on glass slides were examined at ~100 µm intervals by a board-certified pathologist for evaluation of the relative contributions (as percentages) of tumor cellularity, stroma, necrosis, normal ovarian epithelium, lymphocytes, and polymorphonuclear leukocytes (PMN) to the overall tissue composition. Multiple images per level/case were reviewed; the median estimates of tumor and stroma cellularity are reported with corresponding coefficient of variation (%CV) reported in parentheses. Abbreviations: NACT= neoadjuvant chemotherapy; NOS= not otherwise specified. Table S2. Depiction of study cohort. Numerical values indicate the number of LMD tissue sections that were used for each collection. Greyed boxes represent samples that were not collected or did not have sufficient yield of the target analyte for analysis. Table S3. Global protein matrix. Log2 transformed fold-change abundances of 6503 proteins co-quantified across all samples (n=118). Table S4. Transcriptome matrix for case 343VY. Log2-transformed normalized abundances of 15,558 RNA transcripts measured in case 343VY calculated relative to the average RPM abundance quantified across all samples for a given transcript. Table S5. Log2-transformed target-wise median centered RPPA abundances of protein and phosphoprotein targets in ET, ES, and BT samples. Table S6. Cell type enrichment scores using transcriptomic data for case 343VY in xCell (http://xcell.ucsf.edu/, [21]). Table S7. Cell type enrichment scores using proteomic data in xCell (http://xcell.ucsf.edu/, [21]). Table S8. ssGSEA scores calculated from “tumor”, “stroma”, and “immune” classifiers. Table S9. Median absolute deviation (MAD) of LMD enriched samples expressing or lacking signal peptide sequences and extracellular classification. P-values indicate the reliabi [file 12014_2024_9451_MOESM8_ESM.xlsx]

## Sheet: Supplemental Table 1
Study ID	Primary Site of Disease	Age at Diagnosis (years)	Diagnosis Type	Figo Stage	Numeric Stage	Grade	Specimen Block Used in Study	Level	# Images Reviewed	Median Tumor Cellularity (%CV)	Median Stroma Cellularity (%CV)	Percent Necrosis	Percent Normal Epithelium	Percent Lymphocytes	Percent PMN
343VR	Ut	85	Primary cancer	IIIC	Stage III	X or Not Applicable	Uterus; endometrium	1	3	20 (21.7)	80 (0)	0	0	0	0
								2	2	16.3 (32.6)	80 (0)	0	0	5	0
								3	2	20 (0)	80 (0)	0	0	10	0
								4	2	15 (23.6)	85 (0)	0	0	0	0
								5	2	18.8 (9.4)	80 (0)	0	0	0	0
343VU	Ut	73	Primary cancer	IIIC	Stage III	G3- poorly differentiated	Anterior uterine fundus	1	1	80 (0)	20 (0)	0	0	0	0
								2	2	75 (0)	20 (0)	0	0	0	0
								3	2	75 (0)	22.5 (15.7)	0	0	0	0
								4	2	85 (8.3)	20 (0)	0	0	0	0
								5	3	80 (7.2)	10 (0)	0	0	0	0
343VV	Ut	87	Primary cancer	IIIB	Stage III	High grade NOS	Uterus; endometrium	1	2	70 (0)	20 (70.7)	1	0	0	0
								2	2	70 (0)	30 (0)	0	0	0	0
								3	2	70 (0)	30 (0)	0	0	0	0
								4	2	48.8 (3.6)	50 (0)	0.5	0	0	0
								5	2	52.5 (6.7)	27.5 (115.7)	0	0	0	0
343VW	Ut	57	Primary cancer	IIIC	Stage III	G3- poorly differentiated	Uterus; endometrium	1	2	67.5 (36.7)	12.5 (28.3)	0	0	0	0
								2	2	85 (0)	15 (0)	0	0	0	0
								3	2	85 (0)	15 (0)	0	0	0	0
								4	2	85 (0)	15 (0)	0	0	0	0
								5	2	85 (0)	15 (0)	0	0	0	0
343VY	Ut	81	Primary cancer	IIIC	Stage III	High grade NOS	Uterus	1	3	97 (0.6)	1 (0)	2	0	0	0
								2	4	98 (0)	1 (0)	1	0	0	0
								3	4	98 (0)	1 (0)	1	0	0	0
								4	4	99 (0.5)	1 (0)	0	0	0	0
								5	4	99 (0)	1 (0)	0	0	0	0
343WC	Ut	61	Primary cancer	IIIC	Stage III	High grade NOS	Uterus; endometrium	1	2	55 (12.9)	(0)	0	0	0	0
								2	2	65 (0)	35 (0)	0	0	0	0
								3	2	65 (0)	(0)	0	0	0	0
								4	2	70 (10.1)	(0)	0	0	0	0
								5	2	80 (0)	(0)	0	0	0	0
343WD	Ut	82	Primary cancer	II	Stage II	High grade NOS	Uterus; endometrium	1	4	95 (0)	5 (0)	0	0	0	0
								2	4	95 (0)	5 (30)	0	0	0	0
								3	4	95 (0)	5 (30)	0	0	0	0
								4	4	95 (15.8)	5 (40)	0	0	0	0
								5	4	60 (10.5)	42.5 (11.3)	0	0	2+	0
343WE	Ut	68	Metastatic cancer	IIIA	Stage III	X or Not Applicable	Ovary	1	3	80 (7.2)	20 (0)	0	0	0	0
								2	3	90 (0)	10 (0)	0	0	0	0
								3	4	90 (0)	10 (0)	0	0	0	0
								4	4	90 (0)	10 (0)	0	0	0	0
								5	4	90 (0)	10 (0)	0	0	0	0
343WF	Ut	73	Cancer post NACT	IIIC2	Stage III	X or Not Applicable	Uterus; endometrium	1	2	92.5 (3.8)	7.5 (47.1)	1	0	0	0
								2	4	90 (0)	10 (0)	0	0	0	0
								3	4	90 (0)	10 (0)	0	0	0	0
								4	4	90 (5.6)	10 (0)	0	0	0	0
								5	4	90 (0)	10 (0)	0	0	0	0

## Sheet: Supplemental Table 2
Case Information		TMT LC-MS/MS			RPPA			RNA-Seq
Study ID	Level	LMD Enriched Tumor Epithelium	LMD Enriched Stroma	Bulk Tissue	LMD Enriched Tumor Epithelium	LMD Enriched Stroma	Bulk Tissue	LMD enriched tumor epithelium	LMD enriched stroma	Bulk Tissue
343VR	1	6	2	1	4	1	1
	2	5	2	1	2	1	1
	3	4		1	2	1	1
	4	5	1	1	2	1	1
	5			1	2	1	1
343VU	1	4		1	1	2	1
	2	2		1	1	2	1
	3	2		1	1	2	1
	4	4	6	1	2	2	1
	5	5		1	1	3	1
343VV	1	1	4	2	1	3	1
	2	1	4	1	1	2	1
	3	1	3	1	1	2	1
	4	1	4	1	1	2	1
	5	2		2	1	2	1
343VW	1	2	4	1	2	2	1
	2	2	4	1	2	2	1
	3	3	3	1	1	2	1
	4	1	3	1	2	2	1
	5	2	4	1	1	2	1
343VY	1	4		1	1	5	1	1	12	1
	2	6	11	1	1	5	1	1	8	1
	3	6	11	1	1	5	1	1	8	1
	4	6		1	1	9	2	1	8	1
	5	5		1	4	6	1	2	8	1
343WC	1	3	1	1	1	1	1
	2	2		1	2	1	1
	3	2	1	1	1	1	1
	4	2	2	1	2	1	1
	5	2	2	1	2	1	1
343WD	1	4		2	2	6	1
	2	3		2	3	8	1
	3	4	11	2	2	7	1
	4	8		2	1	5	1
	5	7	7	2	2	4	1
343WE	1	4	19	2	3	5	2
	2	3	13	2	1	6	1
	3	3		2	2	8	1
	4	3	11	2	1	5	1
	5	3	11	2	1	6	1
343WF	1	7	12	2	4	5	1
	2	4	6	1	3	5	1
	3	2		1	2	4	1
	4	2	5	1	2	4	1
	5	2	4	1	2	3	1

## Sheet: Supplemental Table 3
UniProt Accession	Gene	343VR_Level.1_Enriched.Tumor	343VR_Level.2_Enriched.Tumor	343VR_Level.3_Enriched.Tumor	343VR_Level.4_Enriched.Tumor	343VR_Level.1_Enriched.Stroma	343VR_Level.2_Enriched.Stroma	343VR_Level.4_Enriched.Stroma	343VR_Level.1_Bulk.Tissue	343VR_Level.2_Bulk.Tissue	343VR_Level.3_Bulk.Tissue	343VR_Level.4_Bulk.Tissue	343VR_Level.5_Bulk.Tissue	343VU_Level.1_Enriched.Tumor	343VU_Level.2_Enriched.Tumor	343VU_Level.3_Enriched.Tumor	343VU_Level.4_Enriched.Tumor	343VU_Level.5_Enriched.Tumor	343VU_Level.4_Enriched.Stroma	343VU_Level.1_Bulk.Tissue	343VU_Level.2_Bulk.Tissue	343VU_Level.3_Bulk.Tissue	343VU_Level.4_Bulk.Tissue	343VU_Level.5_Bulk.Tissue	343VV_Level.1_Enriched.Tumor	343VV_Level.2_Enriched.Tumor	343VV_Level.3_Enriched.Tumor	343VV_Level.4_Enriched.Tumor	343VV_Level.5_Enriched.Tumor	343VV_Level.1_Enriched.Stroma	343VV_Level.2_Enriched.Stroma	343VV_Level.3_Enriched.Stroma	343VV_Level.4_Enriched.Stroma	343VV_Level.1_Bulk.Tissue	343VV_Level.2_Bulk.Tissue	343VV_Level.3_Bulk.Tissue	343VV_Level.4_Bulk.Tissue	343VV_Level.5_Bulk.Tissue	343WC_Level.1_Enriched.Tumor	343WC_Level.2_Enriched.Tumor	343WC_Level.3_Enriched.Tumor	343WC_Level.4_Enriched.Tumor	343WC_Level.5_Enriched.Tumor	343WC_Level.1_Enriched.Stroma	343WC_Level.3_Enriched.Stroma	343WC_Level.4_Enriched.Stroma	343WC_Level.5_Enriched.Stroma	343WC_Level.1_Bulk.Tissue	343WC_Level.2_Bulk.Tissue
A0A0B4J1U7	IGHV6-1	-1.08021	-1.08192	-1.13872	-0.933166	-0.092922	0.300021	1.18035	0.230331	-0.287999	0.208524	1.66687	0.247574	-0.640359	-0.600109	-0.764438	-0.563557	-0.658264	0.797881	0.29386	0.278239	0.420636	0.380841	-0.24023	-2.03206	-1.98289	-2.28809	-2.38039	-2.19749	2.01845	2.91597	0.00294412	0.383972	-2.27573	-2.46917	-2.60226	-2.48576	-2.31383	-0.688393	-0.824754	-0.214625	0.0802395	-0.246633	0.261869	-0.143662	-0.142343	0.263682	-0.240661	-0.428202
A0A0B4J1X5	IGHV3-74	-1.0728	-1.20997	-1.04615	-1.27011	0.663303	0.243298	0.461564	0.905487	0.650703	0.832307	0.890623	0.799716	-1.13165	-1.30518	-1.07569	-0.547658	-0.516704	1.87063	0.229067	1.20829	0.582079	1.40721	0.6934	-1.91	-2.00602	-1.94332	-2.07698	-1.93912	1.58351	1.09856	0.99845	1.2847	-1.32801	-0.521282	-1.23076	-0.480878	-1.15821	-0.554283	-0.553822	-0.173821	-0.0130954	-0.168173	0.240335	-0.290685	0.0138703	0.211598	0.433554	0.656325
A0A0C4DH34	IGHV4-28	-0.654092	-0.608729	-0.510226	-1.03912	-0.0898782	0.100966	0.0854106	0.803253	0.765642	1.17123	1.37174	1.41648	-1.60418	-1.82621	-1.49177	-1.11517	-0.91331	1.58874	1.95959	0.150475	0.556075	0.930677	1.32392	-2.12731	-1.73636	-2.12568	-1.86597	-1.93147	0.535775	1.04673	0.605138	0.965412	-1.8227	-1.20592	-1.83363	-0.177111	-0.455613	-0.958763	-1.69673	-0.283343	-0.0422398	-0.3986	-0.325424	-0.366291	-1.06285	-0.0350577	0.445454	-0.553582
A0A0C4DH38	IGHV5-51	-0.229573	-0.25917	-0.148548	-0.266372	-0.0355673	-0.150575	-0.107596	0.110787	0.101316	-0.0607118	0.0881304	-0.065938	-0.393816	-0.314371	-0.446544	-0.134661	-0.447889	0.713531	0.19634	0.317229	0.401592	0.259019	0.102898	-0.167957	-0.225158	-0.499309	-0.55292	-0.813337	0.954176	0.59098	0.828572	1.08252	-0.630857	-0.562929	-0.407322	-0.51177	-1.31707	-0.7404	-0.830154	0.0216259	0.620629	0.718652	0.130356	-0.098956	0.423735	0.671736	-1.21154	-0.65169
A0AV96	RBM47	0.569683	0.615137	0.525834	0.280735	-0.675601	-0.399119	-0.649354	-0.68698	-0.701149	-0.585418	-1.02625	-0.470526	-0.0746432	0.0928099	-0.0640343	0.658749	0.261066	-0.508353	-0.121298	-0.170596	0.0280855	-0.305965	0.288734	0.270347	0.421232	0.263138	0.108376	0.0699751	-0.49657	-0.43914	-0.407673	-0.288006	0.230382	0.398565	0.248222	0.0836695	0.0786788	0.171125	0.309334	0.30942	0.445918	0.475451	-0.330904	-0.418287	-0.337571	-0.513798	-0.527125	-0.430121
A0AVF1	TTC26	-0.107988	-0.162597	-0.430637	-0.132131	0.406444	0.228343	0.469848	0.299045	-0.0270135	0.0543796	0.0450267	0.000197513	0.0895929	0.473121	0.0910023	0.469197	0.199456	0.107243	0.0118709	0.308966	0.430683	-0.17033	0.488891	0.216158	0.238787	-0.055984	0.0818229	-0.0334534	-0.187449	-0.201621	-0.247087	-0.25507	0.212953	0.436685	-0.206699	-0.261587	-0.126951	-0.139764	-0.137549	-0.160239	-0.133433	-0.0377452	0.0864689	-0.107352	-0.00578995	-0.0572127	-0.167725	-0.0385924
A0AVT1	UBA6	-0.084409	-0.0808111	-0.165182	-0.167728	0.121879	-0.10936	-0.0466811	0.1109	0.242984	-0.147598	0.255776	0.172674	-0.242857	0.0986376	-0.10588	-0.192627	-0.182645	0.206661	0.00651688	0.231045	0.212786	-0.096599	-0.0855894	-0.369504	-0.250435	-0.364965	-0.323745	-0.286688	0.052873	0.229925	0.0356737	0.163419	-0.160621	-0.331967	0.228595	0.0745042	-0.185186	0.0139151	-0.165791	-0.112871	-0.0649429	0.0137866	-0.0696607	-0.0992051	-0.0673516	-0.0774012	0.153071	-0.0571962
A0FGR8	ESYT2	-0.560907	-0.589835	-0.544309	-0.601469	0.355022	0.224322	0.300558	0.487923	0.263566	0.316744	0.234871	0.210859	-0.061615	0.0923994	0.365864	0.332163	0.0514343	0.271353	0.039893	0.0380118	0.287202	0.0773706	0.198695	-0.349227	-0.301777	-0.484186	-0.610626	-0.510644	0.250305	0.480306	0.342738	0.573107	-0.243867	-0.0842967	-0.203805	-0.223822	-0.492492	-0.242512	-0.395438	-0.447251	-0.479035	-0.285515	0.342946	0.152691	0.066286	0.121479	0.234151	0.303847
A0JNW5	UHRF1BP1L	-0.161319	-0.408879	-0.533443	-0.244431	0.0851247	0.288775	0.0842414	0.00391797	-0.224329	-0.201801	-0.115431	-0.472278	-0.109031	-0.0914783	-0.167323	-0.114964	-0.133869	0.287152	0.0970178	0.133176	0.184722	0.151359	0.0330596	-0.337704	-0.146817	-0.428377	-0.260863	-0.234094	0.439498	0.587945	0.476315	0.455758	-0.306785	-0.161229	-0.243125	-0.126251	-0.3674	-0.236343	-0.224284	-0.28433	-0.224283	-0.205667	0.171241	0.0589377	0.0241164	0.106338	0.11899	0.188196
A0MZ66	SHTN1	0.134136	0.246004	0.171198	0.00531616	-0.482353	-0.279221	-0.321086	-0.372726	-0.388107	-0.0309254	-0.583576	-0.25717	0.0929498	0.000230397	-0.0195456	0.244729	0.111695	-0.316254	-0.0741592	-0.0799911	-0.149966	-0.159362	-0.174647	-0.269829	-0.279128	-0.210224	-0.170166	-0.0710942	-0.218538	-0.0264006	-0.0884617	-0.0158981	-0.0340024	-0.192407	0.0136841	0.237918	-0.0196359	0.133518	0.0279581	0.249446	0.171313	0.281349	-0.592827	-0.715065	-0.675618	-0.582026	-0.204425	-0.476501
A1A4S6	ARHGAP10	-0.142594	-0.335475	-0.385092	-0.423926	-0.0504758	-0.415616	0.0494971	0.303478	0.173802	0.332498	0.257019	0.554104	-0.310188	-0.260513	-0.208126	-0.201484	-0.191778	0.429292	0.392216	0.24376	0.258664	0.277725	0.134997	-1.03784	-0.720866	-0.788936	-0.806684	-0.89701	0.551385	0.905096	0.540757	0.540162	-0.414431	0.195914	0.207386	0.0932819	-0.839451	-0.176485	-0.123026	-0.164759	0.171994	0.100909	-0.240337	-0.351377	-0.276016	-0.264928	-0.263333	-0.0887199
A1IGU5	ARHGEF37	-0.443248	-0.403068	-0.635118	-0.463929	0.429287	0.430804	0.443185	0.551848	0.204981	0.0959615	0.0165696	-0.0914665	-0.175965	-0.311207	-0.261607	0.106828	-0.203248	-0.148965	-0.578841	0.0420919	-0.1915	-0.575771	-0.298227	0.484549	0.587505	0.369178	0.344056	0.312332	-0.0406193	-0.720348	-0.0395262	-0.776649	-0.0365789	-0.101532	-0.18248	-0.292369	-0.355421	-0.482969	-0.771025	-0.553588	-0.623067	-0.472683	0.509585	0.515324	0.0549357	0.420881	0.0746389	0.542559
A1L020	MEX3A	0.191112	0.152366	0.0381357	0.0842369	-0.175499	-0.298845	-0.0336396	-0.234944	-0.294109	-0.0449992	-0.272462	-0.113344	0.146982	0.274908	0.400096	0.232206	0.373575	-0.297509	-0.495682	-0.466754	-0.25464	-0.293546	-0.107007	0.0717892	0.29027	0.237448	0.169745	0.0751131	-0.109484	-0.214472	-0.187541	-0.284802	0.354635	0.0907531	0.164382	0.29283	0.333192	0.580614	0.620368	0.141253	-0.0296451	-0.0293298	-0.788047	-0.854123	-0.35226	-0.706873	-0.424972	-0.973796
A1L0T0	ILVBL	-0.11032	-0.422711	-0.470164	-0.39002	-0.104884	-0.206479	-0.172374	1.08022	-0.0845989	-0.558707	0.566308	-0.519301	0.0184709	0.0528957	0.429687	0.483196	-0.164022	-0.215869	-0.382551	-0.0480589	-0.182432	-0.160927	0.149481	0.128057	-0.00692229	0.019788	0.0286047	0.0311687	-0.109203	-0.163929	-0.10559	-0.170069	0.147912	0.763304	-0.301585	-0.154048	-0.226347	-0.183438	0.000800639	-0.0413887	0.0948832	0.246983	0.540001	0.281486	0.457208	0.457302	-0.362497	-0.159635
A1L390	PLEKHG3	0.417265	-0.145777	-0.0963787	-0.241342	-0.0311697	0.170442	0.580404	-0.407485	0.6941	-0.743477	0.65405	-0.346848	-0.06035	-0.10096	0.106357	0.27868	-0.00718345	-0.117122	-0.0275793	-0.335296	-0.182346	0.0138542	0.152296	0.3164	-0.0660253	0.112893	0.0380636	0.0446302	-0.0687286	0.144733	-0.266238	-0.0553011	-0.0845061	0.213336	0.257454	0.104854	-0.349164	0.0282747	0.0270933	-0.146517	-0.19279	-0.160225	-0.0214288	-0.171267	-0.0728584	-0.108641	-0.037754	-0.141435
A1X283	SH3PXD2B	-0.745385	-0.694027	-0.715453	-0.727514	0.379714	0.454368	0.432748	0.608849	0.425245	0.27995	0.409374	0.253428	0.126763	-0.177218	-0.252678	-0.109235	-0.29017	0.667245	-0.0137663	0.327354	0.0871203	0.31328	0.0996582	-0.627546	-0.552552	-0.408836	-0.324919	-0.236515	0.134797	0.289157	-0.144318	0.100698	-0.360263	-0.22206	-0.0570416	-0.0197626	-0.276081	-0.361704	-0.385485	-0.559015	-0.435561	-0.412732	0.366435	0.217445	0.113386	0.261444	-0.0164712	0.213286
A2RRP1	NBAS	0.00395223	0.0148317	0.0822686	0.0240778	-0.0933381	-0.183441	0.126289	-0.197239	-0.14156	0.020621	-0.267566	0.132091	-0.155035	0.127136	0.26642	0.329788	0.219144	0.0125643	-0.00949283	0.0740532	-0.053009	0.00904208	0.133836	-0.179889	-0.151998	-0.254341	-0.281813	-0.318481	0.0560791	0.101639	-0.0150692	0.138248	-0.179689	-0.144384	0.162674	-0.0772197	-0.0930465	0.390044	0.259153	-0.0303491	-0.0695164	-0.0968301	-0.300711	-0.326113	-0.455828	-0.363852	0.202587	-0.131476
A2RUC4	TYW5	-0.400034	-0.464655	-0.513447	-0.502897	0.403471	0.317716	0.430274	0.169818	-0.00455093	0.123782	0.0536667	-0.079764	-0.259775	-0.134335	-0.263186	0.176817	-0.280062	0.683905	0.255673	0.294394	0.176	0.188808	0.273577	-0.0463982	-0.0024362	-0.07536	-0.100705	-0.0855097	-0.0121262	-0.176004	-0.203456	-0.218428	0.0525271	0.0252978	-0.0561188	-0.0792576	-0.1385	-0.167893	-0.183447	-0.137819	-0.129518	-0.109362	0.02469	-0.026624	-0.0666299	0.00234903	-0.079981	-0.0810366
A2RUS2	DENND3	0.230036	0.151894	0.367873	0.146701	-0.547	-0.535392	-0.735363	-0.443861	-0.231932	-0.166453	0.0549159	-0.33198	-0.198899	-0.0793209	-0.237749	-0.203218	-0.316807	0.379657	0.210769	0.232569	0.112021	0.145897	0.235943	-0.775974	-0.823724	-0.854176	-0.763344	-0.833102	0.24198	0.719364	0.57356	0.681007	-0.683264	-0.353246	-0.116413	-0.129841	-0.644562	-0.560303	-0.407422	0.0277655	-0.0486093	0.173095	-0.440729	-0.368369	-0.515851	-0.277097	-0.229511	0.141045
A3KMH1	VWA8	0.155947	0.148335	0.0747009	0.0360757	-0.282463	-0.170418	-0.10732	-0.233267	-0.158472	-0.189681	-0.275335	-0.156155	-0.133515	0.0654074	0.183026	0.420604	0.103594	-0.154616	-0.312595	-0.147933	0.0368481	0.434629	0.387263	-0.252703	-0.0858167	-0.297947	-0.230973	-0.238007	0.035448	0.00314325	0.145338	0.111862	-0.208839	-0.0193051	-0.190749	-0.00119428	-0.116271	-0.265424	-0.208851	0.0258237	0.346797	0.342298	-0.127129	-0.36003	-0.376328	-0.255065	-0.303984	-0.273655
A3KN83	SBNO1	0.176171	0.42667	0.149056	0.191239	-0.26994	-0.534239	-0.088137	-0.300525	-0.594625	-0.272128	-0.335408	-0.799058	0.149348	0.235436	0.396143	0.196	0.243058	-0.166188	-0.212182	-0.119836	-0.0333673	0.0475703	-0.172202	0.115237	0.322877	0.157461	0.147526	0.112518	-0.375099	-0.591355	-0.574011	-0.512308	0.198609	0.19376	-0.152679	-0.226758	0.237037	-0.117383	-0.052887	0.0249442	0.0722066	-0.0249214	0.0347953	-0.00652579	-0.100565	0.0409786	-0.0330705	-0.0454152
A4D1E9	GTPBP10	0.220153	0.14288	0.0956836	0.143881	-0.39493	-0.494622	-0.221454	-0.315674	-0.268029	-0.240124	-0.295916	-0.177529	0.0419181	0.124346	0.0296523	0.528957	-0.0862076	-0.470968	-0.598129	-1.42303	-0.939413	-0.624326	-0.238755	0.192756	0.155874	0.122436	0.0961589	0.0688494	-0.526787	-0.53225	-0.512357	-0.503189	0.0430438	0.0694616	-0.0134317	-0.112158	-0.0575676	0.413299	0.329251	0.22122	0.188648	-0.24416	-0.60198	-0.846843	-0.984924	-0.958935	0.28111	-0.0634484
A4D1P6	WDR91	-0.531186	-0.198751	-0.291841	-0.502979	0.0405609	0.0448979	-0.261161	0.369184	0.502085	0.142755	0.372694	0.353224	0.158615	-0.408135	-0.197672	0.0343277	-0.230713	-0.0379022	-0.0159964	0.077674	-0.178281	0.359387	0.0956885	-0.740645	-0.842248	-0.790115	-0.807145	-0.578519	0.0347004	0.489544	0.332402	0.406246	-0.390503	-0.243312	0.588056	0.138007	-0.378755	-0.0780033	0.00913262	0.130595	-0.118543	-0.18518	-0.32662	-0.398092	-0.574929	-0.427158	0.639742	-0.180762
A5D8V6	VPS37C	-0.600107	-0.223641	-0.583866	-0.105994	-0.0936061	0.125295	1.12109	-0.520221	0.366514	0.348779	-0.830844	-0.176574	-0.12512	0.299644	0.395571	0.364485	0.339239	-0.145192	0.280861	-1.04395	-0.459138	0.276639	-0.424556	-0.247639	-0.257954	-0.272834	-0.325881	-0.228833	0.118274	0.0459872	-0.00597235	-0.0468947	0.00284302	-0.0675942	-0.0220053	-0.175522	-0.199727	-0.121577	-0.0855229	-0.153999	-0.0797826	-0.0757461	0.0405951	-0.0542429	-0.101181	-0.0513941	0.0117278	-0.0519458
A5PLN9	TRAPPC13	0.0734117	0.155738	0.439223	0.316005	-0.514835	-0.585906	-0.893189	-0.507853	-0.336512	-0.17935	-0.153894	-0.119747	-0.150676	-0.513685	-0.738286	-0.515513	-0.690349	0.802923	0.18712	0.573505	0.354625	0.290405	0.0716352	-0.665556	-0.777083	-0.661163	-0.560331	-0.412042	0.507312	0.310336	0.24898	0.446106	-0.226753	-0.0322886	0.361187	0.354803	-0.0432921	-0.179173	-0.2053	-0.286631	-0.347464	-0.152209	0.317912	0.223842	0.486957	0.633184	1.09366	0.200028
A5YKK6	CNOT1	0.17951	0.128715	0.113878	0.138502	-0.242736	-0.301037	-0.305039	-0.281136	-0.276221	-0.313409	0.00495051	-0.287956	-0.0743778	0.0871352	0.19351	0.333316	0.235759	-0.210455	-0.308757	-0.179947	-0.274301	-0.0557753	0.0204967	0.0731377	0.095327	0.0466316	0.0923346	-0.00156981	-0.244352	-0.45699	-0.513669	-0.466754	0.0981119	0.0532013	-0.117537	-0.0681888	-0.0149503	-0.0596935	-0.0363575	0.00720473	0.104802	0.121575	-0.240997	-0.321119	-0.398422	-0.236557	-0.025988	-0.145779
A6NC98	CCDC88B	0.331351	0.197334	0.191612	0.0330816	-0.249055	-0.209352	-0.450094	-0.118228	-0.0429963	-0.262273	-0.126372	-0.33165	0.0126071	0.408789	0.535179	0.242566	-0.281749	0.386458	-0.794786	0.0151966	-0.021329	-0.297589	-0.0374771	-0.791674	-0.68399	-0.6773	-0.697213	-0.842263	0.390526	0.577604	0.67116	0.708531	-1.03813	-0.234962	-0.783946	-0.696839	-0.574525	-0.238968	-0.386056	-0.454732	-0.297014	-0.19871	0.0803814	0.54187	0.353995	0.313566	-0.0949781	-0.492788
A6NDB9	PALM3	0.0559664	-0.012944	-0.0456603	-0.0334268	0.163842	-0.120447	0.14386	-0.316328	-0.327447	-0.0692564	-0.27944	-0.24183	0.226678	0.074715	0.0683903	0.159846	0.0990587	-0.346161	-0.315164	-0.186222	-0.206788	-0.146653	-0.078084	0.470918	0.604128	0.231426	0.00976556	-0.0962964	-0.490739	-0.935031	-0.834908	-0.823508	0.273769	0.0266225	-0.0931374	-0.318767	-0.342356	-0.0879045	0.194051	0.264994	0.739275	0.678488	-0.556917	-0.316139	-0.201923	-0.104571	-1.06418	-0.385849
A6NDU8	C5orf51	0.00451724	-0.0235446	-0.27896	-0.28107	-0.170775	-0.420174	-0.0960851	0.169021	-0.139906	-0.116891	-0.484568	-0.0448999	0.0136393	0.0634136	-0.222831	-0.0381312	-0.153433	0.0509954	-0.0356415	0.0448991	0.391643	0.223452	0.166171	-0.127563	-0.257924	-0.159187	-0.237857	-0.328683	0.0107429	-0.0480935	-0.0278536	0.0690602	0.0124459	0.278393	-0.275348	-0.307136	-0.286174	0.518324	0.351077	-0.0894249	-0.358871	-0.353476	-0.350743	-0.664349	-0.640439	-0.591997	0.238499	-0.0796669
A6NFQ2	TCAF2	-0.443276	-0.376072	-0.444589	-0.481215	0.200526	0.147933	0.17919	0.133436	0.11322	0.221556	0.0389764	0.128092	-0.282326	-0.154277	-0.340824	-0.205564	-0.296637	0.790614	0.870144	0.54741	0.572478	0.136286	-0.042831	-0.523023	-0.47739	-0.565457	-0.665766	-0.80295	0.48063	0.561729	0.552858	0.393048	-0.0298903	-0.427888	0.283954	-0.08504	-0.194886	-0.420971	-0.44136	-0.466268	-0.332226	-0.377852	0.375654	0.205202	0.0401329	0.233722	0.181399	0.319478
A6NHL2	TUBAL3	-0.970265	-0.884887	0.338292	0.251797	-1.14446	-1.18972	-2.78796	0.976519	1.52317	1.12313	1.52611	1.75505	0.66738	-0.417376	-0.120215	-0.496713	-0.267874	-0.67496	1.50016	-1.5251	-0.112608	-0.155856	0.876346	-0.0367114	-0.281715	0.356535	0.117777	0.69577	-0.64739	-0.71215	-0.703595	-1.48552	0.946317	0.840304	1.32981	1.25208	0.196051	0.356812	0.0272176	0.31467	-0.104739	-0.09312	0.11548	-0.161752	-0.552342	0.0655255	0.153079	-0.43335
A6NHR9	SMCHD1	0.416064	0.269497	0.172675	0.312977	-0.643689	-0.838694	-0.654605	-0.368094	-0.473951	-0.591756	-0.498576	-0.505274	0.239101	0.176698	0.016638	0.0734622	-0.117265	-0.261008	0.0682074	0.00243255	0.0362693	-0.22498	-0.0456619	0.133904	0.0662019	0.170803	0.190684	0.0470656	-0.369899	-0.403087	-0.532072	-0.465607	0.0893314	0.0472309	0.286228	-0.00162021	0.147062	0.353925	0.261814	0.0137857	0.084619	0.0995807	-0.502782	-0.530851	-0.566529	-0.507522	0.154264	-0.151586
A6NJ78	METTL15	0.0870313	0.115279	0.207823	0.203585	0.459723	0.710697	0.641347	0.214424	-0.181568	0.442206	0.098221	0.0706278	-0.0422278	-0.0286092	-0.0681218	0.195455	0.207355	0.0403857	-0.0363386	0.0810105	0.187624	0.308263	-0.111587	0.0535572	0.254949	0.0962208	0.0334949	0.575836	-0.379233	-0.323276	-0.610039	-0.622333	0.125191	0.131036	0.381987	0.0811997	0.299536	-0.0593824	-0.037298	-0.145888	-0.137833	-0.0880901	-0.0240882	-0.0795496	-0.036871	-0.0392097	-0.227753	-0.308885
A6NKD9	CCDC85C	-0.204816	-0.359151	-0.122553	-0.107632	0.103074	-0.310066	0.2023	-0.209141	-0.282752	0.0022986	-0.727399	0.0658395	0.495801	0.563356	0.29896	0.774597	0.613517	0.238482	0.154128	-0.133844	0.0180838	0.158804	0.0603825	-0.176709	-0.151103	-0.243153	-0.264729	-0.29318	0.215061	0.164272	0.142611	0.0438405	-0.133756	-0.0316553	-0.0760893	-0.180891	-0.302893	0.516489	0.514873	0.340099	0.216232	0.220282	-0.690253	-0.441627	-0.648187	-0.6878	0.026678	-0.403192
A7E2V4	ZSWIM8	0.235262	0.165256	-0.0867301	-0.176955	-0.0267648	0.440076	0.367487	0.0411198	-0.190655	0.266346	0.570682	0.0798264	0.208436	0.174507	0.0699293	-0.104506	0.0713106	0.0302416	-0.23915	-0.32938	0.148488	-0.00667732	0.0337111	-0.122044	0.0457645	-0.0663696	-0.0709939	-0.148885	0.259622	0.0365947	-0.0314381	-0.165085	-0.278955	0.146929	-0.0112711	-0.0700051	0.0924119	0.035929	-0.0182115	-0.169264	-0.301544	-0.161449	-0.0430117	-0.483161	-0.413933	-0.424687	0.056728	0.0501279
A7KAX9	ARHGAP32	-0.058326	-0.133157	-0.093308	-0.1129	0.113555	0.0186683	0.122784	-0.0604043	-0.137396	0.0134289	-0.0470828	-0.0654326	-0.144998	-0.209088	-0.0234822	-0.0787419	0.357545	0.514064	-0.0682296	-0.30519	-0.0210717	0.230805	-0.356701	0.300208	0.574152	0.238396	0.111449	0.0684546	0.0726784	-0.164879	-0.221487	-0.0495174	0.300745	0.296263	-0.186295	-0.0314254	0.0181065	0.050093	0.021084	-0.0451754	0.0687051	-0.0211998	0.0264321	-0.103108	-0.114514	-0.0844147	-0.0228597	-0.0581485
A8K2U0	A2ML1	-0.0103563	0.0687147	-0.698227	-1.06747	0.539769	1.96735	0.588769	-0.0604961	-1.41088	-1.02027	-0.747133	-1.64468	-0.890784	-0.899556	-0.642269	-0.67698	-0.810195	0.335531	0.925394	-0.354098	1.45892	0.844763	0.161699	-1.16615	-0.711207	-1.13213	-1.23356	-1.39823	0.914995	1.09165	0.773569	0.521886	-0.798983	-0.249182	0.0206348	-0.315335	-0.564855	-0.857855	-1.27096	-0.985101	0.244455	-0.134107	0.88316	1.2816	0.76678	0.0327673	-1.4766	-1.46396
A8MVU1	NCF1C	0.546417	0.396921	0.497013	0.508213	-0.73224	-0.794221	-0.836222	-0.907311	-0.526209	-0.93142	-0.761841	-0.980947	-0.452314	-0.140789	-0.564448	-0.647084	-0.678641	0.776646	0.735354	0.481993	0.348659	0.418651	0.128606	-1.61071	-1.57035	-1.60781	-1.72931	-1.71432	0.752033	1.39673	1.22847	1.12799	-1.28773	-0.626092	0.026066	-0.253371	-1.20519	-0.424553	-0.182643	-0.0758796	0.0754641	0.515112	-0.36444	-0.450224	-0.32271	-0.127226	-0.0371578	0.208728
A8MVW0	FAM171A2	0.065627	0.0768166	-0.026044	0.0135216	-0.176104	-0.22573	-0.0806004	-0.2131	-0.199479	-0.0156057	-0.224066	0.00167113	0.119755	-0.43169	-0.0858525	0.207847	-0.376531	0.00774119	-0.332586	-0.528289	-0.0902666	0.552491	-0.209963	0.104057	0.100652	-0.0258245	0.121156	0.0767641	-0.0889223	-0.854133	-0.728498	-1.0717	0.72315	-0.117125	0.241639	-0.156516	0.188726	0.250316	0.155752	-0.0282106	0.113037	0.0640049	-0.065387	-0.272568	-0.15732	-0.279136	-0.252146	-0.251762
A8MW92	PHF20L1	-0.312517	-0.33523	-0.387541	-0.402416	0.268321	0.0915444	0.333562	0.152916	-0.101229	0.0849545	0.00984891	0.0204447	-0.29018	0.0114395	-0.360812	-0.267523	-0.512438	0.642801	-0.145898	0.17294	0.289938	-0.158336	-0.0751417	-0.0447189	-0.0688669	0.119108	0.250542	0.425779	-0.725658	-0.89033	-0.844555	-0.586697	-0.11595	0.207178	0.692704	0.453654	0.593486	-0.167116	-0.188901	-0.177566	-0.133517	-0.099469	0.0690915	-0.0108257	-0.0635885	0.00374324	-0.105207	-0.0527765
A8MXV4	NUDT19	0.693462	0.435124	0.546048	0.336858	-0.662792	-0.689563	0.0284097	-0.0115458	-0.682819	-0.594079	-1.17192	-0.901725	0.0693273	-0.176797	0.326115	0.568603	0.675169	-0.402017	-0.671777	-0.402525	-0.389087	-0.161588	0.324823	0.32525	0.0474055	-0.146176	-0.173802	0.112518	-0.699146	-0.669758	-0.508341	-0.341561	-0.423781	-0.0946887	-0.451669	-0.838233	-0.664063	0.788068	0.636222	0.253342	0.0455381	0.133886	-0.694564	-0.527328	-0.549355	-0.473531	-0.0735302	-0.185532
A9UHW6	MIF4GD	-0.404641	-0.195949	-0.59506	-0.442182	0.567128	0.33239	0.298306	0.514346	0.0445127	0.495086	0.0811946	0.260876	-0.230194	-0.489273	-0.26193	-0.2913	-0.318408	0.450829	0.0387076	-0.343042	-0.204288	0.175778	-0.15869	-0.307441	-0.184585	-0.0743301	-0.131647	-0.0953072	-0.10268	-0.0117264	-0.0244396	-0.0718863	0.219406	-0.157947	0.354791	-0.0683377	-0.0875452	-0.369301	-0.413742	-0.0954139	0.00360953	-0.0874698	0.183545	0.0994557	-0.450091	0.0356584	-0.0260578	-0.105997
B0I1T2	MYO1G	0.162558	0.217754	0.20127	-0.0154459	-0.434515	-0.089153	-0.501872	0.0500298	0.0226446	-0.0383938	0.281062	-0.352103	0.055948	0.020876	-0.130408	-0.431146	-0.201567	1.04786	0.833653	0.834682	0.645874	0.765788	0.590586	-2.20532	-1.85006	-2.04943	-1.98406	-2.03587	0.694074	1.61384	1.20226	1.66065	-2.05543	-1.58128	-0.690169	-0.777314	-1.52469	-0.498647	-0.535074	-0.420557	-0.223718	-0.0816885	-0.162957	-0.159978	0.110861	0.0154488	0.346904	0.70559
B1AK53	ESPN	-0.0480739	0.0576289	0.203414	0.0301147	0.288344	-0.253811	0.272671	-0.22806	-0.0851618	0.0531101	-0.0869749	-0.0631812	0.541116	-0.227543	-0.886458	-1.22376	0.459139	-0.582199	0.0583339	-0.974574	-0.920494	-0.12534	-0.615121	0.0522593	0.081409	-0.0158727	-0.0253766	-0.0237646	-0.0772307	-0.238893	-0.135598	-0.122701	0.0919622	0.132851	-0.0753781	0.0229601	0.00690624	-0.0827039	-0.147408	-0.184383	-0.160037	-0.151437	0.0545001	0.0168929	0.111472	-0.0104201	-0.181111	0.133351
B2RTY4	MYO9A	-0.189901	-0.406171	-0.625731	-0.175641	0.926612	0.391997	0.530489	0.323521	0.534054	-0.0514579	0.632425	0.053485	-0.657667	-0.667886	-0.187868	0.435003	-0.362295	0.0165968	-1.64126	-0.726415	-0.917355	-0.400631	-1.63178	-0.0709476	-0.121461	-0.18345	-0.197981	-0.225832	-0.0456077	-0.13289	-0.120261	-0.0889786	-0.188744	0.237157	0.0493812	-0.229381	-0.0874402	-0.145528	-0.219452	-0.392298	-0.067581	-0.15077	0.259021	-0.162336	0.298095	-0.0660802	0.12748	0.063742
B7ZAP0	RABGAP1L	-0.0701675	-0.162561	-0.173929	0.00112377	-0.577342	0.297333	-0.42563	-0.624786	-0.947026	-0.315911	-0.720472	-0.879308	0.100749	0.0374536	0.144952	0.162919	0.031257	-0.296683	-0.30611	-0.181204	0.0185871	-0.4614	-0.225072	0.231507	0.0406139	0.206066	0.175108	-0.0019857	-0.237728	-0.285584	-0.118999	-0.273184	-0.191887	-0.46564	-0.624884	-0.166452	-0.394008	0.0354004	0.17315	-0.0160087	0.0702922	0.120531	-0.226811	-0.258335	-0.353171	-0.330495	-0.0536524	-0.225337
B7ZAQ6	GPR89A	0.21851	-0.0416677	0.337189	0.190766	-0.0898127	-0.325131	0.340613	-0.535469	-0.44336	0.0939652	0.400715	0.56521	-0.68436	0.116965	0.111448	0.212916	0.45283	-0.762623	0.603988	-0.293894	0.237722	-0.170697	-0.166081	0.0288667	0.242292	0.231152	0.0707723	0.114506	-0.32379	-0.488367	-0.209236	-0.195279	0.560169	0.520943	0.751134	0.240927	0.391122	0.151856	-0.206769	-0.121521	-0.173417	-0.142822	0.30772	-0.114582	0.20408	0.0531456	0.782943	0.327012
B9A064	IGLL5	-1.00714	-1.13822	-0.827227	-1.30793	0.330522	0.053758	0.248052	0.822801	0.745054	0.647723	0.702618	0.77153	-1.04292	-1.92383	-1.77868	-1.48762	-1.67913	1.77133	0.884385	1.24833	1.21268	1.20778	0.796606	-1.95871	-1.97729	-1.99503	-2.11049	-1.53402	1.50745	0.973166	0.718551	1.58263	-1.05337	0.026698	-0.915699	0.217686	-0.683481	-1.19933	-1.28039	-0.388476	0.0986647	-0.191735	0.311514	0.0182451	0.038891	0.314216	-0.250733	0.129678
C9JLW8	MCRIP1	0.0430554	-0.0134381	0.133608	0.00989599	-0.175176	-0.184276	-0.186413	-0.425261	-0.558651	-0.453589	-0.525969	-0.474051	0.199606	-0.148952	0.12309	0.294453	0.0316654	0.878254	0.179546	0.653545	0.114074	0.468527	0.188053	0.0931073	-0.160073	-0.137886	0.0355764	0.132805	0.226819	0.127524	0.0298601	0.0646106	0.785233	-0.359422	0.22892	-0.572759	0.25694	-0.103999	0.0273464	-0.148698	0.0407633	-0.0515178	-0.303913	-0.244811	-0.192619	-0.124065	-0.297854	-0.28042
K7EJ46	SMIM22	0.025105	0.0209594	-0.013329	0.0659823	0.0451261	-0.193038	0.15792	-0.227533	-0.230088	-0.12878	-0.115586	-0.198369	0.00704114	0.374842	0.575241	0.610849	0.476422	-0.763764	-0.608019	-0.676716	-0.0262128	0.0569005	-0.0232263	0.51513	0.859436	0.553206	0.284385	0.0218403	-0.22558	-0.673564	-0.629193	-0.563635	0.249957	1.1035	0.187479	0.117974	0.00731921	0.0997507	0.0957001	0.0476785	0.0566056	0.0605177	-0.31433	-0.42799	-0.355226	-0.412721	-0.0405232	-0.165027
L0R6Q1	SLC35A4	0.390418	0.353119	0.384358	0.0619933	-0.225521	-0.179233	-0.345223	0.201365	0.150794	0.171058	-0.00360095	0.242867	-0.681003	-0.0440383	-0.191743	0.2047	0.299034	0.040585	0.241874	0.560122	0.678509	0.120524	0.231916	0.121525	0.264459	0.127074	-0.142166	0.0661896	-0.615785	-0.787153	-0.492266	-0.841848	0.525927	0.751015	0.40918	0.236719	0.338352	-0.0596441	-0.15543	-0.0391642	0.00220917	-0.274356	-0.0666562	-0.169004	-0.313084	-0.166892	-0.118903	-0.345011
L0R819	ASDURF	0.0667254	0.0908991	0.00720665	0.0185862	-0.324596	-0.209392	-0.154249	-0.200945	-0.221182	-0.145088	-0.204487	-0.0792554	-0.185782	0.310989	-0.00662308	-0.106699	-0.25238	0.0246992	-0.253783	0.481354	0.477224	0.367624	-0.127864	-0.104335	-0.341493	0.0409605	-0.132225	-0.176349	-0.319431	-0.201977	-0.334555	-0.133493	0.0627526	0.148582	0.738194	0.503929	-0.0153331	0.155865	0.241872	-0.0605956	0.288815	-0.0717608	-0.546339	-0.746577	-0.728004	-0.558133	0.215039	-0.00475288
O00116	AGPS	0.507559	0.261377	0.354264	0.4097	-0.375962	-0.731797	-0.672584	-0.532822	-0.541355	-0.521878	-0.604949	-0.442116	-0.00249324	0.0687661	0.138334	-0.023325	-0.293783	0.109046	-0.328459	-0.183322	0.1244	-0.139104	-0.110878	-0.210236	-0.290111	-0.334015	-0.157381	-0.362556	0.0304231	0.129594	0.174219	0.23103	-0.308551	0.144258	-0.101408	-0.171661	-0.313596	0.177499	0.054522	0.108271	0.165077	0.555937	-0.913463	-0.828136	-0.697086	-0.721109	-0.255497	-0.372061
O00139	KIF2A	0.000688208	0.126163	0.20029	0.105752	-0.568365	-0.46379	-0.520466	-0.0546049	-0.203993	-0.00305179	-0.0704774	0.21991	0.229365	0.084307	0.0892252	0.119944	0.117732	-0.558938	-0.173796	-0.360728	-0.347876	-0.46753	-0.156926	-0.0623935	-0.0228468	0.0497648	-0.0472485	0.116166	-0.487892	-0.374909	-0.48515	-0.399978	0.155855	-0.0419132	0.663637	0.275089	0.366276	0.322375	0.187637	0.246736	0.127575	0.205118	-0.715717	-0.84083	-0.97315	-0.998282	-0.45493	-0.218261
O00148	DDX39A	0.248714	0.120856	0.440849	0.378013	-0.523352	-0.586578	-0.361379	-0.836559	-0.805241	-0.628419	-0.701615	-0.624513	0.282337	0.339359	0.16721	0.293407	0.488798	-0.45636	-0.0359485	-0.51514	-0.322161	-0.334678	-0.228017	0.108275	0.168024	0.037766	0.343013	0.39235	-0.761497	-0.975209	-0.954722	-0.967013	0.101604	0.286494	-0.518253	0.191002	0.387951	0.225035	0.0804208	-0.132298	-0.220181	-0.359326	0.181579	0.0661396	0.207809	0.197	0.531985	-0.0514646
O00151	PDLIM1	-0.444872	-0.257711	0.303236	-0.00849302	0.293896	0.0242658	0.049964	-0.198299	-0.0075588	0.164527	-0.484106	-0.051594	0.0489649	0.0063339	0.341568	-0.560138	-0.425621	0.0290459	0.396545	0.220067	0.147353	-0.33963	-0.187241	0.00397719	0.180925	0.136942	0.174265	0.330353	-0.483479	-0.553928	-0.794955	-0.463413	0.471069	0.0476149	0.678611	0.552374	0.532173	-0.589533	-0.6855	-0.671573	-0.713099	-0.579809	0.449995	0.433984	0.0714304	0.691337	0.330691	0.0565125
O00154	ACOT7	0.145326	0.254408	0.614491	0.340839	-0.219282	-0.200602	-0.289751	-0.537098	-0.443888	-0.306162	-0.798461	-0.408933	-0.0989469	0.251116	0.182504	-0.0120773	0.046806	0.180571	0.668383	0.451505	0.307225	-0.311085	0.301372	-0.0937689	-0.023415	-0.131464	0.0639377	0.149918	-0.106367	-0.298859	-0.260451	-0.448881	0.394881	0.144933	0.0598183	0.448892	0.474177	0.0352301	-0.249552	-0.368426	-0.257167	0.00696565	-0.093771	-0.150713	0.0850372	-0.00414801	-0.36915	-0.597964
O00159	MYO1C	-0.970595	-1.12818	-0.961999	-1.07897	0.639004	0.516398	0.321405	0.884626	0.748258	0.910796	0.262214	0.750623	-0.927094	-0.949618	-1.0577	-0.798926	-0.907162	1.48109	0.707113	0.972054	0.49135	0.761747	0.315017	-0.905833	-0.796618	-1.07313	-1.00329	-1.04179	0.686076	0.919688	0.653442	0.907025	-0.448961	-0.452331	-0.00576151	-0.359496	-0.50699	-1.35122	-1.49155	-1.47496	-1.36614	-1.33222	1.13304	1.22683	0.516606	1.09432	0.270734	0.81889
O00160	MYO1F	0.155335	0.151649	0.135576	0.0056578	-0.190391	-0.207619	-0.328024	-0.104722	-0.111447	-0.0742709	0.165165	0.0545965	-0.572482	-0.354947	-1.14921	-0.732814	-1.135	1.06967	1.1773	0.956339	0.614511	0.204471	-0.264438	-2.40532	-2.24145	-2.44773	-2.38373	-2.26352	0.648747	1.81293	1.3707	1.57582	-1.86955	-1.09197	0.260705	-0.150864	-1.19873	-0.652686	-0.604589	-0.538203	-0.148959	-0.304042	0.00100091	-0.0197006	0.102909	0.200196	0.259606	0.126405
O00161	SNAP23	-0.141588	-0.185988	-0.0328458	-0.294859	0.0389851	-0.225455	0.0364607	-0.0428018	0.0434257	0.164648	-0.0708926	0.358073	-0.101645	-0.157286	-0.103622	0.105665	0.177946	0.324628	0.414667	0.127488	0.229335	0.287491	0.00282049	-0.486584	-0.471428	-0.380288	-0.714793	-0.523123	0.02485	0.380206	0.242738	0.419131	-0.114965	-0.34615	0.270666	0.174638	-0.176889	-0.205089	-0.225913	-0.308083	-0.361328	-0.390514	0.187351	0.199125	-0.111255	0.0388127	0.374036	-0.0371873
O00165	HAX1	-0.078551	-0.049948	0.373407	-0.00769573	-0.643589	-0.693123	-0.259113	-0.755605	-0.439421	0.109942	-0.63274	-0.154205	0.206137	0.250572	0.135437	0.63041	0.698578	-0.0751858	0.261717	0.234373	0.439406	0.556009	0.0360428	0.0254546	0.114187	-0.0029068	-0.224828	-0.17195	-0.508478	-0.609583	-0.408902	-0.280924	0.541194	0.299501	0.615104	0.396381	0.566238	0.212776	0.159537	0.0671215	-0.0348888	0.00956644	-0.353201	-0.503419	-0.459007	-0.471406	0.138854	-0.10444
O00170	AIP	-0.396192	-0.622194	-0.0418263	-0.298115	0.330187	0.187861	0.266243	0.0658615	-0.225557	0.00216553	0.038513	-0.210037	-0.245283	0.0109096	-0.13354	-0.299218	-0.217042	0.515893	0.31574	0.671569	0.336121	-0.229118	0.0781678	-0.302221	-0.0489829	-0.135906	0.0112867	-0.0433444	-0.119471	-0.149142	-0.0921981	0.0556684	-0.0344045	-0.238222	-0.39213	0.166358	0.278399	-0.199089	-0.232536	-0.399612	-0.0595848	-0.164665	0.594661	0.22458	0.318497	0.248037	0.157777	0.386516
O00178	GTPBP1	0.034232	0.0284287	-0.116223	0.0311785	0.328752	0.438222	0.320132	0.391463	0.00609586	0.0371012	0.0190315	-0.301334	0.13394	-0.132797	-0.265031	0.0141316	0.274154	0.230553	0.129351	-0.0318532	0.207957	-0.0421578	-0.302923	0.0722729	0.0200128	0.15476	0.197641	0.113876	-0.192469	-0.396426	-0.389713	-0.324228	0.0448422	-0.171108	0.0993376	0.00526626	0.214995	-0.403447	-0.207488	-0.183574	0.122857	0.1277	-0.164764	-0.186704	-0.0790603	-0.00658697	-0.178375	-0.194656
O00182	LGALS9	-0.147362	0.114664	0.524341	0.306536	-0.0436265	-0.0616369	-0.426281	-0.271385	0.00148736	-0.109001	0.136259	-0.210718	0.203702	0.018845	-0.0124161	-0.0244506	0.0809987	0.732592	-0.0519287	0.470814	-0.185929	0.0533377	-0.00702257	-0.412086	-0.0728473	-0.401877	-0.393601	-0.776139	0.502493	0.435977	0.690358	0.413752	-0.506274	0.0597521	-0.084008	-0.608726	-0.503232	-0.245092	-0.232725	-0.304131	-0.221644	-0.112158	0.0292023	-0.124461	-0.130468	-0.0483365	0.119629	0.225451
O00186	STXBP3	-0.337026	-0.283397	-0.216031	-0.406334	0.209109	0.10466	0.127235	0.392103	0.320685	0.288898	0.318669	0.220616	-0.280673	-0.308925	-0.109104	0.0786187	-0.010332	0.153095	-0.59527	0.19046	-0.180754	0.0137433	0.259555	-0.0273553	-0.0806643	0.15033	0.0300516	-0.0111696	-0.395542	-0.335754	-0.535205	-0.392437	0.107258	-0.0683001	0.370054	-0.0644638	-0.0791839	0.0622058	0.0896585	-0.154149	-0.200371	-0.23173	-0.183496	-0.0425548	-0.119505	-0.0843761	0.204867	0.192034
O00189	AP4M1	-0.0675792	-0.0833191	-0.173098	-0.151008	0.103557	-0.0271712	0.0774228	-0.138166	-0.244149	-0.185044	-0.0621719	-0.273436	-0.042164	-0.00261308	-0.081284	0.280813	-0.264	0.0240062	-0.65323	0.139459	0.331749	-0.105947	0.22013	0.0181127	-0.127853	-0.182098	-0.228904	-0.206911	-0.0778911	-0.0225736	-0.0835948	-0.0851654	-0.131016	0.0442048	-0.145568	-0.149275	-0.283294	-0.055173	-0.0530419	-0.166659	-0.10709	-0.0120259	-0.0950716	-0.209508	-0.204041	-0.210034	-0.0452104	0.0436767
O00192	ARVCF	-0.248999	-0.317787	-0.41838	-0.174756	0.810022	-0.0849758	0.607676	-0.297221	-0.374694	-0.329768	-0.0281894	-0.344613	0.027712	0.0839226	0.166404	0.761052	0.72431	-0.147795	-0.335195	-0.0159574	-0.0761074	0.244191	0.259884	0.579108	0.502793	0.184672	0.108902	0.0520655	-0.377678	-0.751099	-0.741667	-0.606107	0.160379	0.209102	-0.148333	-0.205629	0.0375002	-0.226136	-0.068894	0.185137	0.488418	0.76153	-0.224456	-0.355307	-0.171018	-0.307545	-0.643172	-0.388001
O00193	SMAP	-0.364956	0.0400421	0.26672	0.0149604	-0.00299522	-0.274664	-0.00611155	-0.697094	-0.375511	-0.599921	-0.304811	-0.131813	-0.061468	-0.0972669	-0.406897	-0.17321	-0.699997	0.822251	0.495674	0.201584	0.449544	0.386825	-0.206698	-0.338767	-0.458929	-0.367042	0.0166449	0.300664	0.00710916	0.0384378	-0.110069	-0.0685812	-0.0631544	0.00996337	0.689819	0.61849	0.61907	-0.489314	-0.43568	-0.510547	-0.0973542	-0.396063	0.411042	0.035076	-0.240419	0.18899	0.0431976	0.277932
O00203	AP3B1	-0.239853	-0.230744	-0.00766801	-0.255581	-0.175304	-0.137357	-0.186739	0.108999	0.232006	0.34855	0.14415	0.399455	-0.220585	-0.153973	-0.0721741	-0.30262	-0.311054	0.383551	0.296636	0.0822315	0.221803	0.213576	0.166557	-0.416059	-0.425422	-0.342273	-0.443854	-0.497133	0.181254	0.364235	0.141916	0.301853	-0.101878	-0.0559162	0.245883	0.147878	-0.100989	0.281884	0.0176913	-0.00726907	-0.122792	-0.0885672	-0.57018	-0.5629	-0.870779	-0.629776	0.515064	0.114079
O00213	APBB1	-0.318105	-0.258985	-0.350641	-0.400804	0.222618	0.216893	0.284072	-4.74e-05	-0.00350612	0.145971	0.0951268	-0.0385939	-0.0435476	-0.517746	-0.585646	-0.208088	0.357942	0.307124	-0.23382	-0.640919	-0.0787752	0.138188	-0.0404008	0.243009	0.399294	0.15058	0.224923	0.240171	-0.0156394	-0.270949	-0.372713	-0.162288	0.151142	0.0683194	0.179616	-0.00378851	-0.0578793	-0.474031	-0.583525	-0.671673	-0.312831	-0.369103	0.585319	0.657278	0.310634	0.263197	-0.205375	0.111945
O00214	LGALS8	-0.482893	-0.581131	-0.0584212	-0.487661	0.126941	0.677884	-0.0201841	0.351749	0.403377	0.43373	0.19822	0.449275	-0.52288	-0.475449	-0.95199	-1.34242	-1.27328	0.994212	0.851036	0.8255	0.501805	0.191544	-0.138639	-0.578868	-0.602374	-0.28773	-0.382404	-0.500773	0.666312	0.733768	0.333486	1.08261	0.339899	0.322921	0.486167	-0.200124	-0.195179	-0.127591	-0.0880185	-0.224969	-0.191095	-0.0824207	-0.0420244	-0.19595	-0.311052	-0.271827	0.670261	0.450714
O00217	NDUFS8	-0.246365	-0.0861685	-0.20456	-0.219519	-0.204917	0.0537326	-0.0859096	0.236807	-0.09617	-0.221652	0.239674	0.0535822	-0.0867676	-0.0539243	-0.161301	0.222341	-0.398619	0.273978	-0.161904	0.500032	0.0606877	0.147715	0.232884	-0.069768	0.0661396	-0.1576	-0.130888	-0.327447	-0.265773	-0.0706844	-0.20262	-0.00536778	0.0246562	0.236109	0.380759	-0.256535	-0.255879	-0.204023	-0.219301	-0.265896	-0.0665872	-0.181871	0.144814	-0.124443	-0.140117	0.156754	0.179975	0.0343815
O00221	NFKBIE	-0.256647	-0.238574	0.345246	-0.10911	-0.0121652	-0.46461	0.168487	-0.691109	0.266898	0.755104	-0.213081	0.431463	-0.413855	-0.00713786	-0.198854	-0.350303	-0.00894679	0.838074	0.799438	0.646968	0.586279	1.04503	0.130268	-0.686122	-0.647392	-0.77618	-0.779361	-0.739805	0.555077	0.84119	0.235023	0.328525	-0.922757	-0.114819	0.0469288	-0.0608583	-0.230369	-0.0609841	-0.0619243	-0.181465	-0.139161	-0.139518	0.0597571	-0.00391733	-0.180667	0.0329064	0.248466	0.223726
O00231	PSMD11	0.172401	0.159301	0.228987	0.114814	-0.32951	-0.470678	-0.399372	-0.348821	-0.248044	-0.343366	-0.293951	-0.234646	0.104066	0.12309	0.226189	0.000384551	-0.17918	-0.232062	-0.0943145	-0.0907233	0.0301899	-0.0471635	0.00881865	0.0807513	-0.00496694	0.222252	0.175152	0.155195	-0.524266	-0.411946	-0.480184	-0.546817	0.107109	0.0776479	0.163024	0.0480185	0.0478145	0.22049	0.153838	0.127857	-0.0332037	0.0795664	-0.553119	-0.505867	-0.643727	-0.509256	0.235321	-0.0524485
O00232	PSMD12	0.27457	0.21483	0.289778	0.152035	-0.476756	-0.425271	-0.746019	-0.24905	-0.0621525	-0.348744	0.0278892	-0.0532091	0.134209	0.0147806	0.128945	-0.0675943	-0.192681	-0.202618	0.0258567	-0.14015	-0.187058	-0.13736	0.0986451	0.0879176	-0.100879	0.0577109	0.0878389	0.120376	-0.334801	-0.433923	-0.470948	-0.530607	0.245434	0.257384	0.386946	0.189776	0.0333146	0.192398	0.230321	0.169425	0.0226291	0.212029	-0.675141	-0.816144	-0.688776	-0.624935	0.279	-0.0819637
O00233	PSMD9	-0.306814	-0.109593	1.28385	0.614742	-0.879683	-0.859795	-0.787326	-0.762922	-0.82301	-0.66939	-1.32164	-0.792484	0.0259945	-0.11491	0.043066	0.0177683	0.198707	0.0302144	0.262821	0.136238	0.150612	0.130631	0.42848	-0.102517	-0.228333	-0.452837	0.110685	0.78835	-0.615377	-0.606891	-0.729366	-0.177311	-0.820706	-1.57051	-0.437774	0.555955	0.458812	-0.253527	-0.572957	-0.365069	-0.568759	-0.735951	0.0952135	0.369419	-0.0130063	0.133896	0.931564	0.307297
O00244	ATOX1	-0.544276	-0.676936	0.369774	-0.563454	-0.0442661	0.372559	-0.122357	-0.595596	-0.281129	0.234247	-0.31334	-0.17894	0.340649	0.09768	-0.755633	-0.913836	-0.194045	0.128755	0.432467	-0.389079	-0.696606	-0.126763	-0.673801	-0.438729	-0.512732	-0.51166	-0.274014	0.0732938	0.0323522	0.142979	0.126406	0.293354	-0.486575	-1.11141	0.927203	0.00539984	0.315765	0.329231	0.0346889	0.202068	0.54648	0.290284	-0.225523	-0.125403	0.133564	-0.0107439	0.415006	-0.400113
O00255	MEN1	0.404065	0.266733	-0.0484143	0.341922	-0.69306	-0.415279	-0.757051	-1.01846	-0.864791	-0.689434	-0.659326	-0.768145	0.218615	0.235918	0.330566	0.118911	0.304106	-0.157677	0.101556	-0.262466	0.013065	-0.124105	0.195979	0.154134	0.170713	0.0390047	-0.0250204	0.243997	-0.207703	-0.443122	-0.316897	-0.507978	-0.0597985	0.393844	0.521186	0.193652	0.080342	0.170628	0.196427	0.179156	0.131359	0.211928	-0.315023	-0.530327	-0.338725	-0.591058	-0.420366	-0.142794
O00264	PGRMC1	0.154011	0.103527	-0.0787191	-0.0279638	-0.331449	-0.200432	0.222924	0.157237	0.34774	0.394895	0.411607	0.119172	0.200341	-0.19786	-0.0527096	-0.237325	-0.0528631	-0.0639834	0.245949	0.44634	0.414944	0.311169	-0.0296266	0.529797	0.582067	0.371784	0.245134	0.509713	-1.0494	-1.25781	-1.14084	-0.898072	0.786688	0.533508	1.22274	0.857296	0.361826	0.489281	1.07039	-0.115374	0.0919421	0.137911	-1.11871	-1.14363	-1.15984	-0.949988	0.455268	0.0799162
O00267	SUPT5H	0.580947	0.535374	0.623875	0.624288	-0.640214	-0.657822	-0.657112	-0.865754	-0.960095	-0.935425	-1.24296	-0.959298	0.216628	0.0409771	-0.00498517	0.00647647	0.147375	-0.135082	-0.148025	-0.260891	-0.252075	-0.124951	-0.200509	0.318674	0.377867	0.383596	0.369354	0.370472	-0.746099	-0.882044	-0.908248	-1.01687	0.542567	0.125127	0.408326	0.111621	0.203404	0.419508	0.223446	0.162901	0.151383	0.0487763	-0.315942	-0.492775	-0.487685	-0.496458	-0.0124613	-0.290503
O00268	TAF4	-0.18366	-0.152689	-0.110507	-0.215835	-0.392865	-0.127673	-0.0578738	0.173394	-0.393099	-0.118141	-0.394466	-0.00581008	0.19601	-0.276839	-0.153361	-0.0376397	-0.229307	-0.160229	-0.0558447	-0.457312	0.168585	-0.136854	-0.24979	-0.184478	-0.127252	0.0702381	0.0293187	0.00455234	-0.290994	-0.282436	-0.320187	-0.263075	0.163112	0.117242	0.1508	0.344711	0.110609	0.206069	0.138747	0.20023	0.0216242	-0.00363445	-0.181631	-0.207107	-0.358401	-0.151356	-0.265616	-0.214537
O00273	DFFA	0.0725197	-0.136858	-0.117398	-0.0870973	-0.14462	-0.394926	0.0464241	-0.115626	-0.0340829	0.0679114	-0.185796	0.0240213	-0.121631	-0.0569079	-0.247705	0.208961	0.252384	0.0823515	-0.248994	0.323145	-0.218282	-0.17657	-0.1822	0.219206	0.171477	0.304788	0.390734	0.152621	-0.220931	-0.0164238	0.030677	-0.178612	0.275482	-0.0593677	0.377043	0.295191	0.436369	0.0432972	-0.0728587	-0.197502	-0.191573	-0.362159	-0.448583	-0.380357	-0.400351	-0.149804	-0.105062	0.0457266
O00287	RFXAP	0.178044	-0.027849	0.0685727	-0.319491	-0.322984	-0.490155	0.0112254	-0.344804	-0.335942	0.126518	-0.427974	-0.0638998	-0.336321	-0.0650833	-0.558294	0.150182	0.13593	0.0583524	-0.589266	1.37817	0.481251	0.331661	-0.549647	0.0644097	-0.135351	0.117195	0.0847825	0.0092	-0.140074	-0.10371	-0.430447	-0.168305	0.0773914	0.298633	0.22367	0.408316	-0.0851695	-0.029284	-0.0450169	-0.00491266	0.00347889	-0.00754164	-0.0751589	-0.216778	-0.167062	-0.139413	-0.00327298	-0.0398555
O00291	HIP1	-0.269983	-0.23976	-0.420938	-0.421267	-0.00491791	0.134806	-0.0257482	0.19127	-0.338808	-0.0992813	0.0350379	-0.108824	-0.0739811	-0.0651486	-0.0782935	0.13941	0.404192	-0.113755	-0.181277	-0.0427369	0.131303	0.068536	0.0536842	-0.172744	-0.217104	-0.242598	-0.30207	-0.222295	-0.0636097	-0.0685206	-0.106705	0.161801	0.271041	0.0729147	0.0519971	-0.146994	-0.0191233	-0.136518	-0.00278781	0.16351	0.219395	0.143693	-0.259172	-0.455463	-0.404187	-0.329028	-0.336569	-0.260762
O00299	CLIC1	0.0678539	0.0901879	0.250849	0.0723867	-0.404882	-0.505344	-0.69922	0.0772253	-0.108234	-0.230556	-0.0662891	-0.0886864	-0.204383	-0.330332	-0.448517	-0.525576	-0.158902	0.340072	0.256874	0.529488	0.140822	0.337489	0.197022	-0.686784	-0.599084	-0.493344	-0.529335	-0.474996	0.346746	0.30283	0.124154	-0.032562	-0.14264	-0.311322	-0.122976	0.0906651	-0.246254	-0.104501	-0.308373	-0.0254366	-0.356151	-0.128081	-0.101707	0.0268074	-0.327156	0.0219258	0.233255	0.113204
O00303	EIF3F	0.00484678	0.0214212	-0.0143875	-0.0776237	-0.0843335	-0.284816	-0.15963	-0.255579	-0.129625	0.00626856	-0.0671452	0.15648	-0.108893	0.183306	0.356598	0.247854	0.234963	-0.0857283	0.0177758	-0.442637	-0.0238357	0.0329469	-0.257042	-0.20906	-0.0224194	-0.027769	-0.118154	-0.0110768	0.0256014	0.00442958	-0.247147	-0.279472	-0.0944955	-0.0137824	0.237972	-0.0771498	0.039797	0.0889392	0.0383484	-0.0851642	-0.0243138	-0.224537	-0.100754	-0.262294	-0.281624	-0.396399	0.351039	0.110523
O00308	WWP2	0.177449	0.178172	-0.235153	-0.244382	-0.683201	-0.173067	-0.0385303	-1.19088	-0.881829	-0.673824	-1.01001	-0.869433	-0.0594356	0.187915	0.230266	0.268546	-0.0593049	0.118758	-0.206436	0.229845	0.555534	0.0683798	0.197219	0.212106	-0.0491168	-0.189525	-0.0120822	0.117338	0.289234	-0.398277	0.349271	0.103851	-0.209275	-0.103632	-0.68347	-0.658342	-0.206956	-0.0044463	0.00788781	0.0476462	0.0343718	0.0412915	-0.153983	-0.267884	-0.146408	-0.198321	-0.239955	-0.219987
O00329	PIK3CD	-0.128039	-0.373516	-0.25035	-0.393931	0.0119458	0.635187	-0.386008	0.295046	0.319482	0.0597472	0.455235	-0.0564813	-0.349901	-0.247992	-0.140316	-0.376371	-0.242204	0.800149	0.658122	0.608717	0.40375	0.427837	0.221369	-1.15625	-1.01426	-1.04192	-1.09005	-1.13517	0.345777	0.956048	0.823871	0.930649	-1.13178	-0.470637	-0.316119	-0.147482	-0.57295	-0.485643	-0.300728	-0.33686	-0.301786	-0.039256	-0.164047	-0.293048	-0.0528824	-0.0760077	-0.378308	0.231699
O00330	PDHX	0.0752534	-0.00816947	-0.140476	0.0389465	-0.189243	-0.051701	-0.0950803	-0.210033	-0.382896	-0.613063	-0.262284	-0.310244	-0.201909	-0.0260383	-0.196204	0.593967	0.409799	-0.136025	-0.0927957	0.174243	0.0380775	0.037269	0.309246	-0.110967	-0.191845	-0.153529	-0.116346	-0.0528908	-0.520738	-0.457611	-0.393724	-0.232264	0.123344	0.327754	0.332781	0.290479	0.146364	-0.00628752	-0.0913793	0.0350874	0.0556677	0.127224	-0.33301	-0.471785	-0.478527	-0.436854	-0.0731908	0.0372489
O00339	MATN2	-1.86357	-1.57694	-1.85751	-1.9833	1.14792	1.13455	0.84306	1.16787	0.755524	0.517352	0.368259	0.674345	-1.56518	-1.6935	-1.47042	-1.49711	-1.07978	2.00515	1.43894	0.843196	0.703095	1.1145	0.291486	-0.604551	-1.09468	-0.762236	-0.988486	-0.946766	1.05936	0.500571	0.302007	0.217018	0.167692	0.473754	-0.419364	-0.463254	-0.528224	-1.10357	-1.3079	-1.54369	-1.66631	-1.66614	1.27901	1.44815	0.712222	1.08746	0.0311905	0.824695
O00391	QSOX1	-0.0944836	0.0393333	0.257519	0.283206	0.104863	0.171493	-0.899568	-0.137546	-0.359407	-0.280434	-0.36574	-0.440529	-0.317965	-0.199096	-0.238507	-0.265685	-0.192328	0.90143	0.788349	-0.0882136	0.670072	0.324769	0.0969926	-1.34404	-1.37472	-1.64922	-1.8818	-1.83441	2.16082	1.26574	0.993795	-0.142587	-0.861422	0.432592	-0.549963	-0.219887	-1.96139	0.349801	0.291334	-0.166353	-0.0112792	-0.079583	-0.152574	-0.209132	-0.406283	-0.127534	0.216411	0.469793
O00400	SLC33A1	0.462646	0.0412171	-0.0672526	0.272512	-1.35381	-0.748474	-1.01577	-0.983395	-0.615639	-1.03166	-0.713077	-0.805212	-0.172713	-0.299025	-0.283112	-0.214793	-0.348754	-0.0413825	0.267372	0.100788	0.238735	0.177067	0.102552	0.184865	0.245923	0.228663	0.0532035	-0.0373908	0.010775	-0.394575	-0.283011	-0.239419	0.157231	0.18387	0.113584	-0.262786	-0.116013	0.141488	0.0692595	0.248924	0.449493	0.826607	-1.18248	-1.29343	-1.24831	-1.11952	-0.33356	-0.445486
O00401	WASL	-0.642159	-0.943544	-0.873153	-0.893847	0.705199	0.567959	0.700737	0.379726	0.21184	0.122954	0.516949	0.220527	-0.693746	-0.557182	-0.412696	-0.276144	-0.181945	0.749216	-0.131624	0.160783	0.151921	0.0243275	0.073658	-0.396979	-0.262869	-0.367981	-0.310539	-0.337025	0.111296	-0.00810604	-0.11024	0.37689	-0.102213	0.0050261	-0.267504	-0.40614	-0.43676	-0.375967	-0.386028	-0.50757	-0.52067	-0.646552	0.31937	0.136838	-0.0892324	0.1045	-0.00285567	0.144784
O00410	IPO5	0.181002	0.0278518	0.274616	0.0564323	-0.488332	-0.621349	-0.451676	-0.292276	-0.225338	-0.330823	-0.375762	-0.175529	-0.0186818	0.170309	0.224504	0.0705701	-0.0496301	-0.159898	-0.163769	-0.162733	-0.0200323	-0.0801941	0.124545	-0.19312	-0.156219	-0.0569193	-0.0056677	-0.127083	-0.0605371	-0.0820835	-0.135617	-0.0581067	-0.00434909	0.153984	-0.170924	0.02825	-0.0777412	-0.0434982	-0.0637638	0.0420044	-0.0157522	0.188302	-0.276159	-0.277629	-0.303288	-0.191907	0.133072	0.154646
O00411	POLRMT	0.0223217	0.029828	0.0633939	0.016381	-0.0749524	-0.145353	-0.0958906	-0.236268	-0.214731	-0.0383402	-0.199408	-0.128079	-0.286505	0.111974	0.155132	-0.180574	0.127076	-0.509605	-0.621518	-0.453866	-0.202567	-0.086409	-0.175783	0.169716	0.16769	-0.0235433	-0.0797909	-0.15705	-0.299088	-0.544503	-0.206793	-0.486777	0.288458	0.28118	-0.00661266	0.0817025	0.103526	-0.30117	-0.533139	-0.28513	-0.0659076	-0.231204	0.691755	0.286845	0.308949	0.211768	0.0423071	0.159591
O00418	EEF2K	-0.651347	-0.517525	-0.50497	-0.738834	-0.0456	0.34728	0.545783	0.427594	0.229288	0.501615	0.386946	0.532885	0.109102	0.154918	0.102811	0.416888	-0.0193828	-0.0813212	-0.00519064	-0.106049	0.130494	-0.0555607	0.100434	-0.342416	-0.151176	-0.297515	-0.506157	-0.424667	0.35454	0.466152	0.413198	-0.414047	0.357511	0.0565502	0.516565	0.309838	0.0838728	0.168459	-0.104172	-0.141467	-0.00402921	-0.099389	0.117344	0.0392149	0.245171	0.0841143	0.0603155	0.246978
O00422	SAP18	0.260528	0.0916816	-0.313003	-0.176129	-1.02416	-0.861725	-0.291926	-0.0880477	0.166639	0.158809	-0.00513954	0.172138	0.167966	0.372031	-0.305849	-0.642788	-0.779373	-0.516884	0.405188	0.517459	0.314788	-0.305615	-0.181182	0.206368	0.269753	0.23807	0.028874	-0.0352735	-0.499106	-0.510194	-0.473749	-0.498484	0.214917	0.379853	0.622835	0.00674457	-0.0424438	0.530817	0.453087	0.0204702	0.087228	0.0882154	-0.168723	-0.565613	-0.665668	-0.638756	0.22295	0.120128
O00423	EML1	-1.26279	-1.29677	-1.46194	-1.45469	0.841311	0.691979	0.652542	0.217846	0.533763	0.555802	0.50587	0.647139	-0.125217	-0.0653134	-0.200388	-0.0993623	-0.299997	0.0637951	0.0733359	0.248321	0.207671	0.066593	0.254261	-0.328792	-0.296369	-0.238172	-0.0367326	-0.0480179	-0.0113356	-0.118207	-0.200943	-0.0640939	0.129285	-0.0609558	0.196664	0.317258	0.605614	-0.418831	-0.336034	-0.620066	-0.597799	-0.582151	0.512818	0.358367	0.115855	0.372052	0.203676	0.442926
O00425	IGF2BP3	1.08536	1.17922	1.08854	1.086	-1.31471	-1.12391	-2.00136	-1.68114	-1.42378	-1.66468	-1.73822	-1.33021	0.0351154	0.0832372	0.187268	0.428543	-0.0393037	-1.04385	-0.343519	-0.153313	-0.296135	-0.152736	-0.0128703	0.424581	0.462269	0.518149	0.389403	0.469541	-1.12499	-1.72359	-1.87544	-1.87032	0.475083	0.384877	0.548188	0.389152	0.555913	0.267143	0.380633	0.538262	0.628852	0.611411	-0.931845	-1.01854	-0.907383	-0.94715	-0.63452	-0.784672
O00429	DNM1L	-0.0175305	-0.0666553	0.050166	-0.109364	0.0228493	-0.0468015	-0.0733813	-0.0385777	-0.0279061	0.12675	-0.136749	0.107602	-0.0990348	-0.00755921	-0.100503	0.176504	0.0849363	-0.455232	-0.108872	-0.333286	-0.0942438	-0.0183999	-0.00550744	-0.0965812	-0.0930837	-0.06152	-0.0517228	-0.0764699	-0.217121	-0.203264	-0.250498	-0.290298	0.288046	0.28247	0.227477	0.0783469	-0.0429916	0.314311	0.226338	-0.0477983	-0.133887	-0.133815	-0.247318	-0.305729	-0.44699	-0.324586	0.328115	-0.0143975
O00442	RTCA	-0.16447	-0.096303	-0.066314	-0.189228	-0.0549489	-0.0768414	-0.516442	0.199516	0.112261	-0.195427	-0.25511	0.0279405	0.344972	0.460339	0.126612	0.198615	0.209799	0.128072	0.326582	0.439118	0.358187	-0.164224	0.738175	-0.054751	0.0580062	-0.0964727	-0.0669043	0.109797	-0.131205	-0.174272	-0.16276	-0.221172	0.21359	0.133407	-0.101719	0.0120305	0.115724	0.161271	0.0287538	0.0345172	-0.0516525	0.063398	-0.0257865	-0.123456	0.0337913	0.0913712	0.18678	0.225817
O00443	PIK3C2A	0.39809	0.0838177	0.138096	0.0953708	-0.224526	-0.298309	-0.270887	-0.263078	-0.28468	-0.0824802	-0.61405	-0.265047	-0.100405	-0.0114793	-0.0113267	-0.210197	0.0704043	-0.0617733	0.137296	-0.0602642	-0.236847	-0.0558595	-0.104714	-0.0947072	-0.170784	-0.238693	-0.185077	-0.222375	-0.170554	-0.128854	-0.184193	-0.165911	0.0934217	0.208006	0.0149542	-0.18555	-0.0526627	-0.18258	-0.103049	-0.190391	-0.160619	-0.0362735	0.0671825	0.10986	-0.165735	0.0582253	0.0731966	0.141771
O00459	PIK3R2	-0.0707843	-0.0975075	0.0114854	-0.143201	0.261485	0.238447	-0.0745402	0.0729677	-0.276531	0.0525099	0.273628	-0.0418248	-0.244355	0.248228	0.170243	0.308196	0.483208	0.450051	0.399606	0.319194	0.156014	0.158535	0.791205	0.120374	0.00191206	-0.0942528	-0.010795	0.058279	0.00915114	0.0803714	-0.0184263	0.166016	0.243824	-0.00568085	-0.0701444	-0.0293606	-0.00242691	0.337338	0.631141	0.193086	-0.0851004	-0.146526	-0.598414	-0.828488	-0.855071	-0.749431	0.287028	-0.212727
O00461	GOLIM4	-0.436898	-0.248328	-0.333084	-0.478207	-0.110988	-0.180215	-0.0244327	-0.0411563	-0.12439	0.0132132	-0.143021	0.00583362	0.193229	-0.0908173	-0.153597	-0.318686	-0.221147	0.308188	0.363892	-0.186048	0.0274445	-0.153211	-0.0821478	-0.394291	-0.292708	-0.392007	-0.436029	-0.426427	0.140137	0.111537	0.0918609	0.207473	-0.0490456	-0.258879	0.208139	-0.165693	-0.0676398	0.285556	0.196166	-0.0243286	-0.184678	-0.433608	-0.147274	-0.366707	-0.418378	-0.310346	0.266923	-0.216597
O00468	AGRN	-0.901354	-0.977651	-0.831216	-0.956898	0.68309	0.692824	0.586393	0.815917	0.51205	0.720272	0.226225	0.545875	-0.578853	-0.376941	-0.320468	-0.356852	-0.048145	0.342517	0.286975	0.363389	0.396886	0.691043	0.341879	-0.674699	-0.525903	-0.74479	-0.790922	-0.816432	0.50412	0.652277	0.601916	0.55972	0.128248	-0.331767	-0.0131842	-0.675324	-0.335025	0.398677	0.215879	-0.544863	-0.39235	-0.691373	-0.185852	-0.338374	-0.26157	-0.237886	1.10644	0.370435
O00469	PLOD2	0.338972	0.07782	0.807085	0.646142	-0.603743	-0.642961	-1.03033	-0.384316	-0.525832	-0.74018	-0.195844	-0.548336	-0.33278	-0.110996	0.340431	-0.617974	-0.495976	0.936495	-0.0423276	0.245438	0.228308	-0.480841	-0.248735	0.00814042	0.00795961	-0.259237	-0.262212	-0.31103	0.37527	0.229289	0.200794	0.214666	-0.403132	-0.192679	-0.449874	-0.370894	-0.424022	-0.119202	-0.0383894	-0.0332422	-0.0364488	-0.0163173	0.0791971	-0.169496	-0.0906686	-0.105094	-0.218834	-0.146437
O00470	MEIS1	-0.502516	0.134049	-0.279979	-0.037773	0.10358	0.601386	0.167804	0.163649	-0.143022	0.351053	-0.623069	0.171892	0.250273	-0.0586991	0.258028	0.235556	0.654761	-0.418107	0.208622	-0.716282	-0.417086	-0.277765	-0.58248	0.0135176	0.32336	0.357492	0.255897	0.218751	-0.728062	-1.01814	-1.03781	-1.17507	0.810109	0.85496	0.379455	0.735894	1.12817	0.303675	0.172312	0.0122114	-0.0987208	-0.335115	-0.159829	-0.106138	-0.294556	-0.272448	0.200245	-0.236997
O00471	EXOC5	-0.260619	-0.372456	-0.414405	-0.409677	0.0793833	0.305172	-0.0552453	0.00463342	0.0121478	-0.0647675	0.273598	0.0848563	-0.126512	0.0598842	0.00910329	0.0973079	-0.200285	0.0527346	0.0876192	-0.164304	0.00591509	0.0517293	0.318668	-0.0109235	0.00501603	-0.0806483	-0.00512506	-0.0831074	-0.345815	-0.299999	-0.343139	-0.280626	-0.0752105	0.0723976	0.30543	0.23669	0.0046932	0.0730713	0.113035	-0.0415338	-0.0643755	-0.071983	-0.0573556	0.0226872	-0.0631992	-0.0829784	0.156977	-0.0187617
O00479	HMGN4	-0.92524	-0.605636	-1.35015	-1.27116	0.400877	0.481749	0.335143	0.0380029	-0.529318	1.26978	2.02614	1.06262	-1.01417	-1.874	-1.25763	-2.34234	-1.66465	0.886585	1.2717	1.16887	1.93243	0.801836	0.648448	-1.41006	-0.473645	-0.435356	-0.812661	-1.23485	-0.121015	0.306974	0.607734	0.93984	0.481644	1.03891	-0.674624	1.04455	-0.673273	-0.0703163	-0.393823	-0.502124	-0.896155	-1.03805	0.144295	-0.089217	-0.559395	-0.42011	0.648418	0.322303
O00481	BTN3A1	-0.483332	-0.628352	-0.585854	-0.794273	0.361314	0.198144	0.314448	0.279585	0.388169	0.301694	0.225445	0.221927	-0.312428	-0.514174	-0.551148	-0.14978	-0.409646	0.689333	0.126489	0.413009	0.47661	0.504609	0.385194	-0.180671	-0.0947553	-0.105933	-0.0996145	-0.0758039	-0.182406	-0.138099	-0.227838	-0.146063	0.265698	0.0736808	0.393053	0.30752	0.126006	-0.0823484	-0.169135	-0.162657	-0.202888	-0.195894	-0.0622448	-0.024033	-0.24725	-0.105222	0.159138	-0.00159016
O00483	NDUFA4	0.191542	0.433209	0.327344	0.244881	-0.627238	-0.809973	-0.462342	0.244449	0.51264	0.422252	0.0298298	0.408286	-0.0364946	-0.313677	-0.227645	0.339165	-0.318048	-0.661785	-0.0352627	0.107657	-0.498416	0.118358	0.172921	-0.216019	-0.151591	0.0330185	-0.137792	0.0455361	-0.633817	-0.343559	-0.521523	-0.282996	0.38835	0.205366	1.16155	0.559612	0.388827	0.155576	-0.100823	0.0516322	0.0999874	0.0607326	-0.5432	-0.526337	-0.927001	-0.612365	0.443478	-0.227498
O00487	PSMD14	0.344174	-0.0820598	0.150148	0.179093	-0.279334	-0.552213	-0.495291	-0.275807	-0.0825612	-0.525239	-0.222667	-0.286041	-0.313994	0.165693	0.196891	-0.0265339	-0.416025	-0.0960386	-0.170386	0.241422	0.284353	-0.114845	-0.0174914	-0.153718	-0.319214	-0.147189	-0.0829898	-0.157933	-0.0740222	-0.199591	-0.249447	-0.298835	-0.00234806	0.0792831	-0.0534796	-0.0277634	-0.253763	0.0295396	0.116511	-0.0543494	0.050011	0.108305	-0.247703	-0.179398	-0.0207772	-0.0871367	0.0911359	0.142542
O00499	BIN1	-0.303699	-0.273187	-0.441618	-0.384256	0.435359	0.432342	0.541416	0.501045	0.428585	0.423693	0.466397	0.404137	-0.127467	0.00514577	0.0776323	0.560162	0.199455	-0.0424839	0.108228	0.103633	0.500519	0.259983	0.187586	-0.960502	-1.16346	-0.859836	-0.858094	-0.596316	0.377135	0.899464	0.407388	0.40123	-0.525911	-0.143695	-0.792227	-0.222898	-0.481305	0.242099	0.215139	-0.142975	-0.165108	-0.295643	0.000523536	-0.176867	-0.0518353	-0.169062	0.609725	0.00220213
O00505	KPNA3	0.261356	0.240457	0.440403	0.356349	-0.153134	-0.770641	-0.695277	-0.596824	-0.257451	-0.149901	-0.336212	-0.0555529	0.0760638	0.107441	0.0465403	-0.152599	0.0644635	-0.406294	0.429356	-0.110714	0.0173812	-0.151196	-0.143258	-0.15775	-0.177905	-0.172848	-0.398807	-0.144652	0.074409	0.329064	0.077231	0.0504239	-0.383615	-0.168234	-0.125569	-0.420178	-0.709227	0.183726	0.0256697	0.213968	0.0749162	0.464653	-0.83034	-0.790357	-1.2248	-0.680833	-0.191386	-0.278489
O00506	STK25	0.515544	0.157813	0.148239	0.464012	-0.202632	-0.110207	-0.320861	-0.56032	-0.335574	-0.693147	-0.566304	-0.404925	-0.272335	0.128118	0.0573794	-0.140769	-0.113472	-0.116097	-0.927095	-0.100365	-0.0720421	0.0122344	-0.0495842	-0.372025	-0.766614	-0.446226	-0.614516	-0.486512	0.685274	0.745764	0.601547	0.80398	-0.562399	-0.162807	-0.599607	-0.982004	-0.777463	0.388386	0.862392	0.371036	0.13989	0.278153	-0.720067	-1.07726	-1.07544	-0.870385	-0.347295	0.0802287
O00512	BCL9	-0.0266	-0.121233	-0.0588549	-0.133584	-0.013532	-0.0284835	0.0673384	-0.132646	-0.14878	-0.046894	-0.14529	-0.0383762	-0.0148455	-0.0302021	-0.050182	0.104408	0.0696398	-0.0999521	-0.132271	-0.0671681	-0.0347058	0.0510703	0.00168105	0.163128	-0.0382923	0.063594	-0.0622566	-0.0466276	-0.393778	-0.314969	-0.272736	-0.238135	0.28008	0.233088	0.00333192	-0.0240458	-0.0445915	0.0192707	0.134613	-0.26843	-0.275527	-0.471846	0.459088	0.00743191	0.350671	0.129363	0.128495	0.0599536
O00515	LAD1	0.498201	0.619196	0.961688	0.945039	-1.32222	-1.50692	-1.28945	-1.76407	-1.75317	-1.3761	-2.15023	-1.32269	0.137804	-0.141473	-0.177304	0.401194	0.3197	-0.792367	-0.170071	0.104449	0.136384	0.074631	0.136241	0.216874	0.151887	0.129327	0.684183	0.450304	-0.678349	-1.23339	-1.35026	-1.36655	0.247457	0.241074	0.165302	0.679654	0.756942	0.179166	0.292406	0.195286	0.313428	0.396092	-1.1943	-1.22341	-1.12973	-1.09372	-0.354597	-0.109385
O00519	FAAH	0.512049	0.581742	0.740241	0.444253	0.368364	-1.2225	-0.0680666	-0.496095	-0.378455	-1.31811	-0.350244	-0.284412	-0.585048	0.117167	0.338192	1.09738	0.0545831	-0.836294	-0.0224406	0.0619494	-0.246783	0.158949	-0.0355075	0.296179	0.532445	0.427245	0.244609	-0.332161	0.016491	-0.404027	-0.0850302	-0.205101	0.368913	0.338098	0.0908089	0.0246391	-0.0591984	0.15013	0.35336	0.3783	0.596154	0.720618	-0.500101	-0.704877	-0.736099	-1.0289	0.110829	-0.0412112
O00522	KRIT1	0.0841292	-0.0342178	-0.19218	-0.0660188	0.0826268	0.139787	0.225349	-0.0257439	-0.209571	0.020065	-0.125507	-0.109415	-0.746908	0.34986	-0.397937	0.0932292	0.100533	0.159697	-0.306733	-0.209446	0.010324	0.556563	0.375204	-0.0279136	-0.0137247	-0.0477422	-0.0840501	-0.0886523	0.00259034	-0.105508	-0.12859	-0.182398	0.00461776	0.0769678	-0.0621476	-0.198656	-0.132032	-0.198068	-0.100806	-0.0235304	0.0701782	0.207897	-0.133528	-0.164667	0.101849	-0.268115	-0.515688	-0.0340408
O00533	CHL1	0.0366557	0.049792	0.0295502	0.00269017	0.199399	-0.0085067	0.0902827	0.151418	-0.0522167	0.215701	0.103363	0.0369422	-0.37832	-0.301632	-0.664281	0.139186	-0.4397	0.669112	0.158864	-0.2523	0.86916	-0.00155687	-0.413617	0.340356	0.259005	0.101654	-0.227119	-0.269502	-0.493038	-0.940144	-0.743516	-0.824416	0.424431	0.368215	-0.156116	-0.134362	-0.438631	0.0868669	-0.0190811	-0.177281	-0.194808	-0.206195	0.0866791	-0.00319892	-0.0240836	-0.0892174	0.13508	0.119275
O00534	VWA5A	-0.425685	-0.457112	-0.554254	-0.620286	0.519583	0.402473	0.432973	0.396608	0.261143	0.174209	0.035839	-0.000175205	-0.351522	-0.145388	-0.144355	-0.0694382	-0.114778	0.456517	-0.150684	0.334024	0.449861	0.0582584	0.115498	-0.421188	-0.264398	-0.382038	-0.32521	-0.386222	0.080636	0.280628	0.226236	0.270862	-0.169696	-0.065375	-0.0830269	-0.072905	-0.504345	-1.04926	-1.02162	-1.19267	-1.06053	-1.09099	1.02103	0.797275	0.545046	0.968838	0.130729	0.695647
O00541	PES1	0.576166	0.578435	0.49341	0.621186	-1.24146	-1.07173	-1.01857	-1.06709	-0.950645	-1.12451	-1.26282	-1.0244	0.237135	0.0525685	0.256018	0.0323321	0.258979	-0.879697	-0.13645	-0.349017	-0.473866	-0.241929	-0.294547	0.168388	0.211603	0.394337	0.389905	0.393866	-1.16597	-1.32145	-1.33521	-1.32701	0.243856	0.322837	0.377502	0.386328	0.53789	0.319805	0.221868	0.379401	0.531651	0.315764	-1.30211	-1.17312	-0.997742	-1.04068	-0.331941	-0.540498
O00559	EBAG9	0.360073	0.277416	0.529842	0.405593	-0.145143	-0.0443429	-0.868314	-0.692304	-0.687246	-0.80044	-0.650684	-0.672477	0.0953051	-0.0620895	-0.204064	0.675933	0.156596	0.320633	-0.212518	0.317727	0.323143	-0.18346	-0.0201028	-0.392613	-0.126728	-0.641651	-0.375998	-0.413868	0.73519	0.543083	0.561567	0.474192	-0.0482807	0.198439	-0.230696	-0.594677	-0.400621	-0.269428	-0.0108739	-0.030767	-0.229464	0.276301	-0.0493026	-0.203079	-0.234961	-0.2256	-0.00780189	0.437184
O00560	SDCBP	0.197167	0.165953	0.331678	0.0868375	-0.532864	-0.165374	-0.230409	-0.762351	-0.723576	-0.592811	-1.06997	-0.664532	-0.264838	0.359909	0.296869	0.446978	0.187236	0.100727	-0.616861	0.192695	-0.22525	0.629547	0.438302	0.112345	0.3375	-0.0724915	-0.273357	-0.25785	0.169026	0.0098505	0.144586	-0.272074	0.25373	-0.457654	-0.290979	-0.786969	-0.256501	-0.169208	-0.15722	-0.11685	-0.0267843	-0.0404648	0.0693935	-0.034207	-0.0321438	-0.0186597	-0.122113	-0.105789
O00562	PITPNM1	0.314541	0.575134	0.589668	0.497706	0.0595939	-0.21694	-0.451727	0.0850865	0.0314407	0.21899	0.642633	0.167212	0.0338764	0.202391	-0.17792	0.00521565	-0.235773	0.224164	-0.232549	0.0934576	0.255457	0.270285	-0.247714	-0.00306222	0.178486	-0.0975415	-0.103411	-0.0966474	-0.277792	-0.268251	-0.431188	-0.173157	0.147605	-0.152067	-0.250475	-0.0407934	-0.308748	0.418345	0.436759	0.125913	-0.0223894	-0.184518	-0.520149	-0.822974	-0.688596	-0.752113	0.652246	-0.012162
O00566	MPHOSPH10	0.539967	0.851922	0.626327	0.806503	-0.690833	-0.950476	-0.739918	-1.35744	-1.30141	-1.19146	-1.64525	-0.908952	0.45062	0.131339	0.561001	0.229883	0.202401	-0.576482	0.00223683	-0.289509	-0.666743	-0.206806	-0.164421	0.426744	0.328343	0.48239	0.511314	0.5992	-0.957165	-1.10665	-1.13268	-1.31467	0.269698	-0.0841347	0.225461	0.331672	0.260012	0.582393	0.561346	0.268272	0.0221649	0.035322	-0.727844	-0.663389	-0.735146	-0.899023	-0.038636	-0.362876
O00567	NOP56	0.167682	-0.0107819	0.132571	0.0809866	-0.278072	-0.562565	-0.142399	-0.617968	-0.487874	-0.365092	-0.643262	-0.500218	-0.00335127	0.0312733	0.0314261	0.410908	0.132728	-0.400478	-0.582178	-0.524272	-0.137492	-0.312178	-0.0175673	0.28641	0.228715	0.174421	0.124432	0.21913	-0.32799	-0.609128	-0.533229	-0.481946	0.158473	0.276663	0.288761	0.0796504	0.0772329	0.0487056	0.127039	0.45859	0.479411	0.582752	-0.759805	-0.805669	-0.45729	-0.786136	-0.389683	-0.248751
O00571	DDX3X	0.157133	0.0784719	0.192385	0.167929	-0.340702	-0.40941	-0.393239	-0.290121	-0.311311	-0.205378	-0.401742	-0.188784	0.215652	0.0704365	0.168627	-0.158468	-0.0654493	-0.266307	-0.0517508	-0.136417	-0.23109	0.0717181	-0.0916017	0.0415611	-0.0459682	-0.0306824	-0.0287674	0.0273827	-0.279918	-0.251432	-0.31438	-0.268891	0.145171	-0.0414789	0.0397632	-0.129842	0.0495571	0.184293	0.137526	-0.0759754	-0.0817264	-0.0391056	-0.145206	-0.388432	-0.486804	-0.306232	0.200108	-0.0171865
O00592	PODXL	-0.374355	-0.651983	-0.524118	-0.464671	0.68054	0.1007	0.204439	0.601097	0.64073	0.695095	0.875383	0.571796	-0.439617	-0.301233	-0.222317	-0.568194	-0.599641	-0.0906218	0.361314	0.827774	0.925701	0.025089	0.867396	-1.39874	-1.86324	-1.57767	-1.71915	-1.56775	1.4311	1.21107	0.755983	0.688058	-0.261975	0.498486	-0.0511525	0.0652113	-0.27051	0.276336	0.180155	-0.00136771	0.232964	-0.1967	-0.776314	-0.778476	-0.904795	-0.652495	-0.117467	-0.426437
O00602	FCN1	-0.229099	-0.176431	-0.238886	-0.185887	0.0732558	-0.576719	-0.901899	0.0306752	0.459198	-0.271459	0.504253	0.0630047	-0.457192	-0.373369	-0.635138	-0.586291	-0.696596	0.64514	0.912736	0.603186	0.297074	0.497065	0.220192	-1.71325	-1.65807	-1.73945	-1.81346	-1.74094	0.556864	1.32545	1.11139	1.37494	-1.36965	-0.608649	0.00130555	-0.0491566	-0.993432	-1.42917	-0.572738	-0.395637	-0.502358	-0.434123	0.413999	0.0694621	-0.503851	0.213764	-0.244955	0.584858
O00629	KPNA4	-0.0950992	-0.220892	0.0163173	-0.209111	0.848943	0.168218	0.346266	0.634868	0.103061	0.78763	0.967029	-0.357385	0.318932	0.503376	0.663874	0.351752	0.516325	0.354169	-0.295584	0.153265	0.157033	-0.642901	0.315229	0.109741	0.257686	0.201812	0.286619	0.319611	-0.641557	-0.540257	-0.690241	-0.755771	0.190004	0.0227023	0.59058	0.605013	0.386214	0.237473	0.0557902	0.00883068	-0.0893753	-0.236441	-0.0365928	0.318846	-0.421139	0.132735	-0.0686078	-0.485005
O00635	TRIM38	0.205703	-0.497774	-0.492612	-0.373922	0.618913	0.181025	0.507012	0.579426	0.0890514	-0.36503	0.644667	-0.264894	-0.151078	0.244236	-0.385759	-0.160851	0.0595144	0.126979	-0.276181	0.320908	-0.269316	-0.0153725	0.0298107	-0.270499	-0.153048	-0.371401	-0.310201	-0.550544	-0.105169	-0.322789	-0.0960537	0.174332	-0.369312	-0.713821	-0.704982	-0.380002	-0.301328	-0.340786	-0.249992	0.11864	0.374685	0.544852	0.152206	0.0302048	0.19312	0.204815	-0.653858	-0.272134
O00712	NFIB	0.20351	-0.0569923	0.0189705	-0.0934116	0.180094	-0.440552	0.318227	-0.30903	-0.10048	0.38351	-0.870012	0.0553598	0.399163	0.0174967	0.324262	0.669464	-0.055055	-0.61211	-0.355855	-0.528388	-0.528266	-0.593032	-0.052917	0.189768	0.335359	0.50911	0.0749607	0.422765	-1.10143	-1.35108	-1.15192	-0.97523	0.482136	0.555474	0.832989	0.90504	0.672045	-0.252629	-0.354339	0.112917	0.0580253	-0.0630701	-0.00778727	0.486357	-0.38889	0.118478	-0.532343	-0.231395
O00743	PPP6C	-0.154813	-0.301888	-0.313187	-0.534147	-0.344487	-0.256707	0.0871042	-0.0954964	-0.0294905	-0.400351	-0.236906	-0.0796202	-0.360621	0.30017	0.242978	0.132284	-0.0436349	0.329002	0.0351865	0.543195	0.122498	-0.584418	-0.177034	-0.381442	-0.138733	-0.186296	-0.136534	-0.280087	0.0367245	0.142687	-0.139376	0.10408	-0.145984	-0.271826	0.0972512	-0.169596	-0.183384	-0.236958	-0.104802	-0.57605	-0.436918	-0.124101	0.0368558	-0.203231	-0.213008	0.133975	-0.613108	-0.0327684
O00754	MAN2B1	-0.481136	-0.159958	-0.199783	0.0857829	0.258836	-0.494733	-0.345488	-0.613946	-0.2249	0.0228564	-0.726046	-0.356318	-0.683777	-0.500791	-0.484006	-0.175549	-0.872302	0.735135	0.487061	-0.153384	0.58624	-0.0738361	-0.159706	-0.271619	-0.234061	-0.258533	-0.204404	-0.32582	0.0450307	0.075499	0.12957	0.235462	-0.338537	-0.273279	-0.249779	-0.519033	-0.474807	-0.297892	-0.249884	-0.440421	-0.114883	-0.493692	0.420694	0.406069	0.113154	0.368358	0.312885	0.248863
O00755	WNT7A	-0.17069	-0.318227	-0.222447	-0.244951	0.0420213	-0.0445697	-0.0531075	-0.00777885	0.121631	-0.00183095	0.240395	0.0154449	-1.20761	-1.23691	-0.837714	-0.920165	-0.934548	2.03131	-0.0307247	0.986421	0.603249	-0.0834246	0.211565	-1.7878	-2.01644	-1.89094	-2.47599	-2.35401	1.85124	1.0791	1.35272	0.640247	-2.11286	0.28142	-0.13669	-0.631366	-2.51611	-0.384391	-0.374497	-0.297229	-0.165366	-0.0844224	-0.0581341	-0.243263	-0.285435	-0.0330317	0.346471	0.314014
O00762	UBE2C	-0.14355	-0.715869	-0.671279	-0.441263	-0.165401	0.128731	-1.38647	0.05938	-0.439111	-0.77762	-0.763916	-0.299554	0.349313	0.666762	0.603621	-0.466855	-0.31277	-0.732203	0.17082	-0.0508561	-0.106433	-0.348684	-0.564087	-0.292469	-0.273238	-0.311793	-0.207096	-0.284428	-0.0806521	-0.271138	-0.308925	-0.301438	-0.677466	-0.00243294	-0.482596	-0.0943889	-0.156106	0.596045	0.882424	-0.022564	0.0821818	0.504075	-1.05384	-0.899251	-0.91277	-0.89093	-0.296198	-0.336953
O00764	PDXK	0.011469	-0.263691	-0.0806362	-0.143533	0.393066	0.256142	0.331247	-0.379023	0.126382	0.0240423	0.166455	-0.320109	-0.285618	0.151266	0.260174	0.153893	0.242443	-0.217425	-0.575147	0.046418	0.211032	-0.629496	0.480768	-0.434955	-0.154073	-0.385054	-0.462991	-0.666356	0.529947	0.353416	0.550711	0.347456	-0.776486	0.198362	-0.476189	-0.549854	-0.644589	-0.332699	-0.283379	-0.00930667	0.175736	0.299395	0.109345	0.258069	0.574158	0.496134	0.0842066	-0.0287295
O00767	SCD	0.0457983	-0.073804	-0.0722183	-0.0513028	-0.517848	-0.674394	-0.193648	-0.386353	-0.27164	-0.227137	-0.365994	-0.0916213	1.09221	1.14441	0.383859	-1.16582	-0.427143	-1.58981	0.474392	-1.33823	-0.705669	-1.23722	-0.503364	0.218599	0.269172	0.0389042	0.122212	0.527375	-1.34432	-1.01058	-0.86055	-1.16547	-1.01779	-1.15886	0.177994	-0.290731	-0.326488	0.419703	0.54664	0.128981	-0.0114301	0.00264793	-0.747966	-0.849098	-0.737022	-0.81598	-0.0998245	-0.426759
O14497	ARID1A	0.0917108	0.213131	0.11687	0.105656	-0.233809	-0.142959	-0.30506	-0.476741	-0.47157	-0.371901	-0.468273	-0.397335	0.229053	-0.0492624	0.0155668	-0.0316048	-0.112477	0.160232	-0.0228652	0.133286	-0.00311592	-0.10862	-0.220024	0.0131211	0.068308	0.134583	0.118216	0.073636	-0.370286	-0.560723	-0.614028	-0.715229	0.22542	0.139035	0.148686	0.162388	0.189212	0.325219	0.164913	-0.0458446	-0.218238	-0.156912	-0.292889	-0.428884	-0.449176	-0.403979	-0.0189206	-0.230806
O14523	C2CD2L	0.459501	0.532753	0.0184847	0.181529	0.251751	0.436125	0.0895519	0.00278046	-0.672663	0.110698	-0.122322	-0.0788181	0.00420176	0.593929	0.432299	0.647167	0.726666	-0.0685065	0.430251	-0.00219023	1.07059	0.474749	0.63524	-0.0534982	-0.0907147	-0.249206	-0.231037	-0.222882	0.129605	0.158027	0.206333	0.218203	0.0106768	0.118091	-0.0470551	-0.144489	-0.148127	-0.124974	-0.0605331	0.113378	0.428419	0.639197	-0.0803123	0.0419754	0.043509	-0.0927943	0.412502	-0.136353
O14524	NEMP1	0.0399266	-0.186332	0.0373223	0.0609362	-0.0802822	-0.395208	0.0462971	-0.40778	-0.014481	-0.371317	-0.835472	0.0296472	0.27571	0.287202	-0.0593372	0.678598	0.842985	-0.535689	-0.393008	-0.814839	-0.93263	-0.212167	-0.212435	0.166752	0.236023	0.323813	0.0516019	0.251897	-0.65001	-0.611311	-0.456434	-0.644899	0.492319	0.282886	0.303897	0.0516248	0.260024	0.00958929	-0.189197	-0.0635859	-0.226168	-0.299924	-0.115433	-0.0393673	-0.25393	-0.178237	-0.331488	-0.400491
O14530	TXNDC9	0.0382014	0.0211086	0.0619985	0.0132258	-0.0799665	-0.15236	-0.0969897	-0.214406	-0.13915	0.00176992	-0.138557	-0.112511	0.208656	0.198435	0.392855	-0.0675604	-0.517616	0.262945	-0.117881	0.190919	-0.130472	-0.34563	-0.108735	-0.344323	-0.436292	-0.610812	-0.478097	0.0104606	0.0112685	-0.0105943	-0.28741	0.0645063	0.2072	0.061061	0.20325	0.239648	0.394607	-0.123762	-0.0771114	-0.115391	-0.115558	0.0469191	0.00453949	-0.504504	-0.206081	-0.308341	-0.164276	0.0400947
O14531	DPYSL4	-0.663111	-0.532508	-1.1762	-0.604469	0.838317	0.288023	0.414616	0.772822	1.14061	0.389626	0.394941	0.777216	-1.26508	-1.14548	-1.11472	-0.681321	-1.06587	1.67396	0.602463	0.751774	0.586174	0.60105	0.532785	-0.605852	-0.692808	-0.790466	-0.70363	-0.646823	0.364474	0.461025	0.390886	0.457407	-0.381897	-0.385845	-0.222849	-0.211238	-0.55024	-0.931755	-1.08332	-0.942884	-0.179153	-0.785823	0.69767	0.43705	0.836276	0.455187	-0.0127069	-0.117609
O14548	COX7A2L	0.241998	0.00551592	-0.0863465	-0.200119	0.00181974	-0.264331	-0.269983	0.0502757	0.066674	-0.434043	0.0583118	-0.181471	-0.267786	-0.0582214	-0.358884	0.276469	-0.338863	-0.632939	-0.795647	0.240222	0.245337	-0.0546822	0.142248	-0.540944	-0.746852	-0.483813	-0.667332	-0.27308	-0.481054	0.217657	-0.0472299	-0.0716434	-0.0122114	0.688749	0.394183	0.616985	0.00704603	-0.303163	0.0170472	0.437551	0.759512	0.942647	-1.16358	-1.04633	-1.06488	-1.12434	-1.03439	-0.210338
O14558	HSPB6	-1.08281	-1.26131	-1.47139	-1.29428	0.972711	0.205058	0.472363	0.525989	0.487295	1.0163	0.144304	0.515531	-0.668592	-0.894586	-0.214515	-0.0417042	-0.464673	1.1376	0.808864	0.778796	0.625169	0.655185	-0.24618	0.351419	0.307792	0.0274904	0.156331	-0.269135	0.259893	0.103561	0.792347	0.622283	-0.163924	-0.171854	-0.236318	0.186959	-0.386474	-1.25372	-1.27072	-1.18241	-1.38747	-1.4443	0.934048	0.923678	1.05111	1.29863	-0.0262193	1.24737
O14561	NDUFAB1	-0.180117	-0.176756	-0.393944	-0.387021	0.443412	0.500851	0.589293	0.182187	0.278999	-0.175937	0.343914	-0.17999	0.764949	0.897086	0.694938	0.448217	-0.281087	-0.170854	-1.08727	0.121062	-0.80204	-0.302931	-0.800301	0.382177	-0.219486	-0.366374	-0.0479812	-0.487642	0.0418211	-0.512137	-0.676201	0.166534	-0.685651	0.571082	1.69555	-0.722356	-0.41689	0.0239595	0.0730652	0.0197359	-0.0776058	-0.0323269	-0.00312288	-0.168978	-0.0956299	-0.0837098	-0.0914485	-0.028888
O14562	UBFD1	-0.0252147	-0.276133	-0.549604	-0.432026	0.108916	-0.00615099	0.20611	0.0457162	0.310859	-0.353247	0.253531	-0.0561864	0.126694	0.235387	-0.12167	0.0196238	-0.0132071	-0.339722	-0.360635	0.0766392	-0.234977	-0.296489	-0.329767	0.146971	0.0678744	0.313231	0.559178	0.427637	-0.704395	-1.20872	-1.5424	-1.34403	0.289971	0.163736	0.347579	0.428862	0.468614	0.210724	0.0226241	0.0556008	0.109489	0.00760405	-0.601753	-0.834675	-0.622452	-0.588901	0.0660958	-0.337121
O14578	CIT	0.699521	0.757642	0.82647	0.778237	-1.14813	-0.834745	-1.26846	-1.69348	-1.3529	-1.009	-1.47269	-1.23813	0.287853	0.204402	0.171158	-0.275061	0.472244	-0.638675	0.144161	-0.409786	-0.292851	-0.196631	-0.243636	0.195312	0.19048	0.223267	0.212553	0.0895265	-0.770906	-0.999201	-0.961459	-0.860981	0.330613	0.314588	0.0876282	0.15559	0.266201	0.494814	0.491585	0.188791	0.100808	0.174877	-0.76843	-0.75399	-0.598991	-0.701711	0.0036267	-0.387531
O14579	COPE	0.21966	0.126292	0.111429	0.0688631	-0.320901	-0.427975	-0.521834	-0.175256	-0.0888182	-0.268261	-0.207826	-0.255191	0.0260808	-0.049144	-0.0317687	0.0834643	-0.0134217	0.137067	0.202584	-0.317463	0.379905	-0.145484	0.167126	0.136243	0.0559318	-0.190319	-0.190571	-0.0922081	-0.324452	-0.191088	-0.159458	-0.00553544	-0.238224	-0.104443	0.235066	-0.28647	-0.404996	0.43817	0.449137	0.213814	0.103517	0.266722	-0.590297	-0.862403	-0.824677	-0.55305	0.464894	0.115057
O14593	RFXANK	-0.118654	-0.217851	-0.179876	-0.32832	1.37687	-0.234312	1.14091	0.78401	-0.167231	0.819081	0.654353	0.334614	0.215369	-0.0147378	0.128187	0.691109	0.0360312	0.644655	0.71302	-0.234853	-0.765521	-0.06094	0.636866	-0.244848	-0.270136	-0.189325	-0.127179	-0.236234	0.415385	0.226782	0.414325	0.389286	0.186986	0.45644	-0.472762	-0.552883	-0.333821	0.739944	0.346081	0.0088177	-0.272334	0.160831	0.0477362	-0.366363	-0.168986	-0.123804	0.675248	-0.625811
O14617	AP3D1	-0.249256	-0.286764	-0.217166	-0.237327	0.107711	-0.0677531	0.045047	0.196583	0.0285576	0.0855315	0.138201	0.144792	-0.311773	-0.18283	-0.169074	0.161677	-0.210771	0.283232	-0.0498039	0.328251	0.610495	0.461422	0.487689	-0.410942	-0.489924	-0.435895	-0.511566	-0.517662	0.0648951	0.353097	0.314051	0.429913	-0.395675	-0.241109	-0.359275	-0.14376	-0.424211	0.0086614	-0.132988	-0.183033	-0.168413	-0.123082	0.0526556	-0.0285148	-0.132032	-0.00381284	0.0626368	0.162242
O14618	CCS	-0.572281	-0.183642	0.01106	-0.366459	0.206158	-0.158126	-0.247392	-0.0810829	0.185063	0.661817	0.0191047	0.735746	0.150259	-0.311372	-0.373261	-0.398696	-0.0896724	-0.0482989	0.0126956	-0.351197	-0.362808	-0.539994	-0.00209638	0.101015	0.166429	-0.0458107	0.158378	0.342599	-0.505547	-0.612065	-0.773321	-1.05172	0.222436	-0.273975	-0.135953	0.120373	0.606018	0.605961	0.156855	0.244868	0.347754	-0.49377	-1.09582	-0.705934	-1.69638	-0.789687	0.296299	-0.352432
O14639	ABLIM1	-0.71966	-0.493311	-0.473182	-0.548432	0.49882	0.0722618	0.355749	0.345188	0.328362	0.412015	0.0742748	0.58757	-0.0414777	-0.0699073	0.244099	-0.447668	-0.268559	0.0881302	0.200215	0.122297	0.356213	-0.598571	0.211755	0.411711	0.297612	0.119173	0.174935	0.339439	-0.585587	-0.779754	-0.872322	-0.759509	0.89085	0.419119	0.439543	0.481554	0.0999549	-0.59951	-0.524692	-0.194429	0.00819856	0.255293	0.101067	0.0969771	-0.411394	-0.078469	-0.269118	0.101258
O14641	DVL2	-0.68529	-0.933213	-0.89599	-0.685284	0.244739	0.0628447	0.173661	-0.0052377	0.541436	0.576216	-0.385432	0.59721	-0.0930823	0.387928	0.335898	0.408834	0.230236	0.427256	-0.0149614	-0.346391	0.337499	0.218417	0.581036	-0.0808103	-0.072072	-0.0960053	-0.163041	-0.10194	-0.184301	-0.122235	-0.219262	-0.0900373	0.165854	0.0869683	0.172714	0.0560617	-0.0261583	-0.112296	-0.122819	-0.210343	-0.086519	-0.0524426	0.00922466	-0.259553	-0.113939	-0.152829	-0.124089	0.181763
O14646	CHD1	0.432386	0.505649	0.168944	0.397015	-0.458448	-0.333795	-0.357652	-0.636337	-0.64232	-0.39668	-0.475374	-0.145192	0.096505	-0.0801238	0.0879445	-0.293288	0.112875	-0.394016	-0.00297733	-0.622171	-0.368348	-1.50579	-0.749719	-0.120786	0.0789682	0.247337	0.0365733	-0.0489685	-0.178419	0.0984711	0.0831412	0.0929583	0.497278	0.734395	0.143936	0.235197	0.234512	0.0804615	0.101552	0.117107	0.166145	0.0702355	-0.328261	-0.385604	-0.394568	-0.433701	-0.347885	-0.317688
O14647	CHD2	0.230541	0.200405	0.045176	0.0417319	-0.257365	-0.121578	-0.128343	-0.458521	-0.665913	-0.331617	-0.333689	-0.482134	0.269951	0.231768	0.133943	0.066182	0.256407	-0.234483	-0.0417163	-0.371195	-0.593527	-0.523749	-0.38981	0.187912	0.217768	0.102754	0.0471288	0.0110093	-0.619787	-0.48581	-0.484332	-0.306889	-0.00527886	-0.210225	0.0877504	-0.0947145	-0.260725	0.00553455	0.0970564	-0.0510419	-0.0326642	0.127557	0.114579	0.0885186	-0.156446	-0.163768	0.117163	0.0116808
O14653	GOSR2	-0.235822	-0.120894	-0.177883	-0.245304	0.111469	0.0114309	0.0530489	0.123256	0.0988594	0.230837	0.113563	0.212977	-0.222725	-0.14374	-0.193345	-0.297949	0.14818	0.361679	0.606215	0.565842	0.0826762	0.614909	0.213865	-0.0579661	0.0233785	-0.0444741	-0.00792894	-0.0481944	-0.0983609	-0.0666895	-0.0732544	0.172611	0.474516	0.145396	0.393878	0.301741	0.051172	-0.16326	-0.225524	-0.254013	-0.207115	-0.259079	0.0810496	-0.00161617	-0.178117	-0.00744371	0.144818	0.104084
O14656	TOR1A	0.23754	0.370844	0.270699	0.180044	0.0630494	-0.147208	-0.279478	-0.111045	-0.243035	-0.270274	-0.00774887	-0.307919	0.436337	0.160635	0.23892	0.159404	0.518973	0.0174434	0.637123	0.145217	0.190937	-0.102852	0.475402	-0.206827	-0.215727	-0.440689	-0.438122	-0.459906	0.53888	0.373304	0.387599	0.0409876	-0.348804	-0.0810359	0.0662759	-0.0112821	-0.492823	0.171298	0.243953	-0.0215881	-0.125675	0.0563336	-0.600268	-0.664893	-0.365583	-0.322295	0.387333	-0.00174828
O14657	TOR1B	0.542198	0.357911	0.336204	0.132232	0.799051	-0.181753	0.473805	0.360122	0.051311	-0.516051	0.453219	-0.634336	0.174535	0.0718619	-0.440725	0.366452	0.452039	-0.00919144	-0.339989	-0.334471	-0.0233161	0.275678	0.798706	-0.79986	-0.58795	-0.916551	-1.02837	-0.939698	0.921558	0.832694	0.502533	0.382583	-0.272668	-0.189717	-0.0156466	-0.0462605	-1.00652	0.0491749	0.0190617	-0.0818871	-0.0720367	0.0325158	-0.175423	-0.285729	-0.296427	-0.265536	0.0655571	-0.124053
O14662	STX16	0.116744	-0.272838	-0.251276	-0.168585	-0.156591	0.215364	0.493765	-0.181731	-0.518543	-0.118816	-0.231181	-0.391887	-0.154275	0.133519	-0.0171821	0.272549	0.460651	0.0649039	0.101132	0.0433699	0.18844	0.137856	0.227189	-0.181373	0.0697785	-0.135302	-0.143119	-0.262149	-0.0896151	0.103384	0.0938913	0.160725	-0.228015	-0.248822	-0.0968288	-0.441578	-0.469836	-0.00444632	0.149037	-0.104389	0.159587	0.0613771	-0.0612389	-0.0340242	0.0870664	0.0811821	-0.171864	-0.233583
O14672	ADAM10	0.500312	0.489245	0.396519	0.481966	-0.564083	-0.466858	-0.685792	-0.482416	-0.526464	-0.459654	-0.409621	-0.488386	-0.301317	-0.000181544	0.01468	0.241194	0.348994	-0.234214	0.0352723	0.0978338	0.0055351	0.267211	0.234904	-0.51235	-0.358095	-0.458479	-0.645292	-0.597509	0.643821	0.446261	0.308104	-0.0724635	-0.324264	-0.553628	-0.39505	-0.019292	-0.362528	-0.0171207	-0.198532	-0.211125	-0.0803377	-0.110057	-0.270632	-0.196721	-0.69847	-0.332555	-0.313967	-0.39371
O14678	ABCD4	0.0711951	-0.212006	-0.114667	-0.0831589	0.114937	0.315227	0.709602	0.564515	0.0337567	0.28435	0.166719	-0.0213944	0.117546	-0.226325	0.214647	0.0970679	-0.0203267	-0.0582795	-0.207591	-0.28092	0.309321	0.141005	0.722983	-0.329456	-0.268121	-0.212139	-0.502538	-0.842854	0.06718	-0.201651	-0.286564	0.609652	-0.0640516	-0.232179	-1.29894	-1.30894	-0.898926	-0.122314	0.0806394	0.208099	0.0925931	0.252095	-0.0132919	0.0570045	-0.446226	-0.490038	-0.619251	-0.0840199
O14681	EI24	0.27778	0.330771	0.362163	0.277703	-0.676685	-0.602391	-0.453414	-0.55113	-0.351047	-0.208986	-0.444299	-0.196706	0.435074	-0.363523	-0.0423821	-0.187778	-0.229605	-1.10636	0.170277	-0.9405	0.115711	0.181237	0.410908	-0.152149	0.207773	0.321908	-0.188445	-0.0120028	-1.29807	-1.05466	-1.2908	-1.11496	0.623522	0.643505	0.296514	0.936588	0.489884	1.06751	0.594717	0.375402	0.165046	-0.136245	-1.35077	-1.50457	-2.06015	-1.6523	0.913186	-0.394711
O14683	TP53I11	0.137609	0.521027	-0.044743	-0.107518	-0.381761	-0.019622	0.191388	0.518361	0.299642	0.283344	0.323456	0.123426	-0.133226	-0.00607203	-0.0124048	0.0692457	0.0331985	0.0936352	-0.055327	0.0241965	0.211598	0.103283	0.027896	-0.352903	-0.472329	0.0588168	-0.258615	-0.270307	-0.476532	-0.11085	-0.496113	-0.704444	0.127905	-0.489545	0.231382	-0.390769	0.053386	-0.0213726	-0.0680064	-0.170135	-0.168773	-0.0415711	0.162443	-0.0164613	0.0112232	0.0146822	-0.0469813	-0.0188943
O14686	KMT2D	-0.0971215	-0.434011	-0.15249	-0.0551173	0.148797	-0.381295	0.21244	-1.5284	-0.594278	-0.539884	0.0263966	-0.338481	-0.295887	-0.434567	-0.236549	-0.202306	-0.382692	0.0748065	-0.186075	-0.115754	-0.179111	-0.310869	-0.456413	0.154023	0.231301	0.00534214	-0.250627	0.10803	0.122373	-0.0108878	-0.0442282	0.0181751	0.255602	0.0767901	0.0962488	0.161043	0.133724	-0.236993	-0.213546	-0.280647	-0.0455168	-0.142839	0.285718	0.0693236	0.0555933	0.0277354	-0.327411	0.0358722
O14727	APAF1	0.186413	0.254718	0.349704	0.0588412	-0.469934	-0.379923	-0.508103	-0.435944	-0.164433	-0.348047	-0.210557	-0.268643	0.202732	0.143516	0.0237423	-0.0398018	-0.322895	0.0523612	-0.0970319	0.146489	-0.0151283	0.163054	0.0254527	-0.102029	-0.150066	0.0428927	-0.0744876	-1.44e-05	-0.151113	0.0722224	-0.126582	-0.472506	0.559121	0.127307	0.387388	-0.310188	-0.136665	-0.242468	-0.0283602	0.0431706	0.0757838	0.160498	-0.112038	-0.689036	-0.721476	-0.600281	-0.287615	-0.0311177
O14733	MAP2K7	-0.265315	-0.233402	-0.166078	-0.223803	0.157796	0.111301	0.228148	0.0299172	0.00499166	0.0732428	0.0274096	-0.00517048	0.0590375	-0.500789	-0.210429	-0.028441	-0.0537187	0.330629	0.278078	-0.339652	-0.143716	0.0788392	0.560835	-0.262073	-0.196767	-0.152305	-0.319451	-0.351218	0.0724655	-0.229532	-0.261014	-0.273538	-0.803871	-0.541109	-0.25208	-0.388685	-0.557622	-0.133758	-0.39724	-0.542823	-0.500625	-0.390474	0.350804	0.298497	0.0441778	0.191064	0.191507	0.719722
O14734	ACOT8	0.354425	0.441418	0.216078	0.462756	-0.553973	-0.817566	-0.339221	-0.706727	-0.770553	-0.561385	-0.255191	-0.397091	0.0802721	0.557472	0.351407	-0.13731	0.241093	-0.563933	-0.133913	-0.0762168	0.351959	-0.437319	-0.144826	0.317563	0.211311	-0.0038243	0.0299063	-0.254116	-0.292942	0.00928333	-0.233217	-0.259752	-0.478848	-0.0557888	0.0231074	-0.728673	-0.0523177	0.108788	-0.394718	-0.258596	-0.38269	-0.0608183	-0.0634429	-0.345129	-0.0861067	0.0298167	-0.924384	-0.311886
O14735	CDIPT	-0.10283	-0.124311	-0.131969	-0.119396	0.0790504	0.00240235	0.113265	0.0642431	-0.0566149	0.0906719	0.126393	0.0629006	0.0115893	-0.0472448	-0.0346823	0.0607805	0.568389	-0.0563722	0.426629	-0.535282	-0.305946	0.027511	0.258895	0.417528	0.425812	0.238876	0.117667	0.0671075	-0.995444	-1.06015	-0.867307	-1.05816	0.476921	-0.0430487	0.504744	0.164984	0.116426	-0.0633597	0.137227	-0.187484	-0.103818	-0.425041	-0.489214	-0.348004	-0.382672	-0.102703	0.0235071	0.318733
O14737	PDCD5	-0.0136155	0.336252	1.02748	0.543433	-0.221216	-0.391914	-0.82653	-0.387801	0.203238	-0.245706	-0.893832	0.072401	0.589177	0.439768	-0.450852	-0.546019	-0.643113	-0.0831218	-0.223387	-0.658017	-0.277799	-0.931177	0.464607	-0.210153	-0.224299	-0.0664134	0.15543	0.43672	-0.185857	-0.179076	-0.312738	-0.342088	0.229339	-0.0577266	0.642495	0.809406	0.685466	0.447196	0.114094	0.0424658	-0.153548	0.0700319	-0.548983	-0.654738	-1.27347	-0.700325	-0.297931	0.0536302
O14744	PRMT5	-0.317557	-0.506455	-0.385084	-0.233628	-0.267183	-0.0788287	0.0232477	0.108743	0.200474	-0.0109371	-0.0823864	0.0251151	0.227078	-0.169172	0.0112815	-0.138795	-0.175429	-0.551865	0.115349	-0.000891865	-0.0985381	-0.537276	-0.269243	-0.0667083	-0.0965152	-0.0915297	0.119043	0.146745	-0.0338202	-0.326388	-0.14354	-0.467812	0.268395	0.279895	-0.436021	0.0652586	0.212024	0.0960358	-0.0335376	-0.0926613	0.0235421	0.0651859	-0.54397	-0.445474	-0.593699	-0.466318	-0.212562	0.114143
O14745	SLC9A3R1	0.0130496	0.0228052	1.27409	0.553403	-1.28818	-0.900369	-1.62036	-1.32124	-0.749849	-1.43851	-1.39349	-1.2492	0.129237	-0.253376	-0.484386	0.880067	0.0890117	-0.131372	-1.10157	-0.579988	-0.340891	-0.481018	0.416379	0.0525644	0.0399086	-0.173003	0.24507	0.377249	-0.337233	-0.681476	-0.787324	-0.914215	-0.0707278	0.438245	-0.226857	0.48419	0.28725	-0.173528	0.0346964	0.292482	0.290275	0.419642	-0.748634	-0.677757	-0.486502	-0.400747	-1.31489	-0.577917
O14772	FPGT	-0.154426	-0.0444934	-0.382814	-0.208743	-0.501661	-0.29736	-0.262253	-0.0194226	-0.196576	0.177444	0.065379	-0.350768	-0.476268	-0.17915	-0.63555	-0.73594	-0.446146	-0.123302	-0.381981	-0.50018	-0.468421	-0.230198	-0.406028	-0.199196	-0.140614	-0.368664	-0.510439	-0.360759	0.303826	0.344074	0.41516	0.466322	-0.131582	-0.113844	0.11785	0.173246	-0.240946	-0.170882	-0.273639	0.0372353	0.071961	0.170774	-0.0451356	-0.11902	-0.16491	-0.195162	0.0662779	-0.255675
O14773	TPP1	-0.351206	-0.357218	0.234817	0.0721989	0.0465119	0.230509	0.135941	-0.251192	-0.126967	-0.221904	-0.298572	-0.35228	0.0453427	-0.666345	-0.865265	-0.686526	-0.187085	0.320874	0.590476	0.424852	0.0313597	1.41769	0.447426	-1.0354	-0.95121	-0.894825	-1.16226	-0.764453	0.962797	1.00302	0.886477	0.699532	-0.770226	-0.461026	0.298826	-0.150564	-0.705731	0.0268471	-0.253861	-0.201445	0.127572	-0.238188	0.0837728	-0.0280712	-0.1031	-0.217621	0.0451389	0.021966
O14776	TCERG1	0.296626	0.338488	0.4272	0.252085	-0.34396	-0.360209	-0.111451	-0.348813	-0.304662	-0.302743	-0.119768	-0.231348	0.438948	0.12505	0.317761	0.28177	0.0593901	-0.668092	-0.670988	-0.415741	-0.451342	-0.455177	-0.410164	0.29933	0.0596361	0.21277	0.165084	0.351111	-0.935111	-0.841844	-1.12956	-0.911305	0.18677	0.0384182	0.256801	-0.146044	0.0761868	0.344199	0.285925	0.132775	0.0981592	-0.0486601	-0.680163	-0.814375	-0.960191	-0.730835	-0.0487079	-0.082543
O14777	NDC80	0.766115	0.766216	0.859042	0.952619	-1.21545	-0.876449	-1.25957	-1.39304	-1.12643	-1.36825	-1.51004	-1.40508	0.677583	-0.285494	0.370165	-0.796044	-0.515254	-0.244838	-0.124624	-0.938985	-0.756582	-0.330872	-0.336616	0.0309324	-0.0351175	0.0131192	0.241812	0.255473	-0.545236	-0.872357	-0.792411	-0.735803	0.425755	0.283905	0.191066	0.164838	0.347965	1.06576	1.22462	0.240522	-0.320309	-0.355829	-0.795791	-0.710909	-0.63917	-0.726051	0.233475	-0.217128
O14786	NRP1	-0.149508	-0.424931	-0.460168	-0.478203	0.230694	-0.3116	0.261908	0.153216	0.166036	0.220178	0.559107	0.268608	-0.425895	-0.232988	-0.287314	-0.447318	-0.0810343	0.980675	-1.28708	-0.26039	0.554394	0.195826	-0.618632	-0.600843	-0.789757	-0.843981	-0.911211	-0.910935	0.704433	0.728111	1.00197	0.974361	-0.767189	-0.539914	-0.368287	-0.457857	-0.925097	-0.496892	-0.607021	-0.529391	-0.340572	-0.37704	0.77052	0.530084	0.38899	0.380054	0.725516	0.827852
O14787	TNPO2	-0.16341	-0.342591	-0.149643	-0.114844	-0.630596	-0.650335	-0.342747	-0.476069	-0.395883	-0.19275	-0.467528	0.0782471	0.762015	-0.0761181	-0.235505	0.0175537	-0.128362	-0.151453	-0.548046	0.108559	-0.200615	0.237572	0.509135	0.29681	0.228969	0.26505	0.188705	0.396037	-0.731613	-1.03871	-1.03143	-1.09825	0.332258	0.451269	0.40892	-0.132833	0.206351	0.0861923	-0.0409269	-0.0510286	-0.145685	-0.181222	-0.175671	-0.127693	-0.0514567	-0.0977885	-0.00160778	0.122677
O14791	APOL1	-0.0615038	-0.271949	-0.482493	-0.132847	-0.412992	0.0474885	-0.47569	0.0915292	0.000411378	-0.320852	-0.162895	-0.303408	-0.778488	-0.783024	-0.623463	-0.406997	-0.415498	1.11475	0.378672	0.363608	0.941176	0.511508	0.85375	-1.35106	-2.027	-2.15013	-1.95583	-2.06429	1.66881	1.27619	1.08681	0.755166	-1.28505	-0.381471	-0.835371	-0.769986	-1.27901	-0.730574	-0.583874	-0.827404	-0.360823	-0.0715201	0.310954	-0.0572309	-0.468421	0.295911	-0.392901	0.1346
O14795	UNC13B	0.0438388	0.073609	0.073226	0.0681104	-0.219719	-0.243739	-0.215563	-0.2146	-0.210334	-0.0571346	-0.237714	-0.15108	-0.476738	-0.0558661	-0.415971	0.10496	-0.086959	0.141687	-0.827992	-0.151983	0.373158	0.202802	-0.287527	-0.1976	-0.195874	-0.567456	-0.326637	-0.476146	0.220112	0.315698	0.0852665	0.162481	0.311308	-0.540443	-0.304757	0.0892652	-0.160778	-0.231604	-0.196609	-0.265873	-0.223627	-0.204641	0.454902	0.254484	0.19	0.152111	0.0123465	-0.390751
O14802	POLR3A	0.289828	0.0476154	0.0792337	0.211563	-0.474155	-0.638274	-0.550824	-0.469547	-0.529151	-0.27493	-0.480942	-0.413124	-0.0387968	-0.00178092	0.0207292	0.19795	-0.0173721	-0.407664	-0.535362	-0.306344	-0.417617	-0.496252	0.0750831	0.345911	0.316895	0.319601	0.275311	0.333444	-0.721925	-0.88184	-0.870267	-0.916959	0.316545	0.147718	0.222545	0.156103	0.24864	0.174616	0.0890072	0.158867	0.127312	0.179051	-0.774418	-0.67917	-0.92427	-0.853419	-0.299582	-0.366297
O14807	MRAS	-0.780794	0.0259452	-0.51072	-0.507131	0.401183	0.753775	0.14593	0.504279	0.666248	0.292315	0.452561	0.442189	-0.35408	-0.390893	-0.44742	-0.248718	-0.2862	0.716426	0.441777	0.386062	0.286797	0.417042	0.269133	-0.565114	-0.524777	-0.618172	-0.647057	-0.58418	0.236629	0.552515	0.354624	0.464485	-0.257017	-0.425469	-0.0877477	-0.235873	-0.517494	-0.462424	-0.44667	-0.821031	-0.471743	-0.838658	0.480778	0.355939	-0.200477	0.102976	0.725239	0.255426
O14818	PSMA7	0.198056	-0.0246482	0.13334	0.0944419	-0.456083	-0.424395	-0.319093	-0.397314	-0.27402	-0.221242	-0.423067	-0.170173	-0.0651745	0.0801314	-0.112928	-0.225248	-0.576664	0.0206123	0.236535	0.193273	0.126777	-0.334207	-0.040311	-0.165553	-0.156313	-0.142472	0.0899868	0.0166447	-0.573747	-0.546391	-0.616393	-0.282923	-0.170994	-0.157187	-0.0505367	0.0490914	0.0899589	0.0970183	0.022174	0.0305989	0.022972	0.316462	-0.677319	-0.641025	-0.739655	-0.727102	-0.089824	-0.200144
O14828	SCAMP3	-0.0954657	0.206786	0.00903647	0.00245374	-0.0509722	-0.0759327	-0.270887	-0.469182	-0.264667	-0.229135	-0.867726	-0.177023	-0.059481	-0.074055	0.183423	0.389619	0.228511	0.0160812	-0.310485	0.27315	0.40273	0.202131	0.377139	-0.181997	-0.190703	-0.128021	-0.31867	-0.0717033	0.285451	0.236792	0.424554	0.285155	0.287948	0.341852	0.0910832	0.320464	-0.019268	0.016871	0.143511	0.0245116	-0.0469115	-0.119065	-0.166426	-0.0136074	-0.0366398	-0.0152056	-0.0417709	-0.295431
O14841	OPLAH	-0.13675	-0.367445	-0.276425	-0.285615	-0.184962	0.0329068	-0.128425	-0.297693	-0.435082	-0.435839	-0.568913	-0.438563	-0.111673	-0.0792813	-0.0785071	0.676329	0.402607	-0.383713	-0.246475	-0.0840129	-0.196014	-0.00822125	0.24754	-0.124707	-0.1168	-0.150722	-0.0880792	0.0078319	-0.0669561	-0.155897	-0.138045	-0.0572001	-0.0641346	-0.174221	-0.15888	0.0585759	0.0151351	-0.662318	-0.550859	0.276318	0.450233	0.367967	-0.345315	-0.311183	-0.141858	-0.273385	-1.08749	-0.815517
O14874	BCKDK	-0.179876	0.24146	0.646576	0.923109	0.754568	0.193897	0.473796	0.46981	0.178339	0.381812	0.708249	0.51295	0.358911	-0.168918	-0.0517524	0.00537856	-0.17188	-0.0431567	-0.171073	-0.573996	-0.106894	-0.164336	-0.122776	0.768535	0.400553	0.293021	0.194605	0.253519	-0.650351	-0.831655	-0.644981	-0.906296	-0.0327339	-0.119422	0.143959	-0.280637	-0.29533	0.439757	0.378596	0.00251915	-0.0152978	-0.17523	-0.325404	-0.313137	-0.587865	-0.497157	0.287267	-0.364142
O14879	IFIT3	-0.250457	-0.123553	-0.0231211	-0.152606	-0.435187	-0.556465	-0.803915	0.0236701	0.193074	0.359971	0.0857619	0.485809	0.0967502	-0.130588	-0.156735	-0.182363	-0.137539	0.220951	-0.0565407	-0.0864126	-0.0752354	-0.142074	0.328738	-1.07916	-1.32059	-1.21321	-1.22331	-1.04809	0.556047	1.23303	0.989733	1.09015	-0.28284	-0.515186	0.245934	-0.307641	-0.327351	0.339988	-0.00697534	-0.053799	-0.184785	0.138956	-0.67451	-0.885421	-0.706434	-0.832679	0.34983	0.141855
O14880	MGST3	-0.179174	-0.0822434	0.0803618	-0.272625	-0.317931	-0.231847	-0.360007	0.112777	0.507079	0.897638	0.124412	0.851357	0.38215	0.907621	0.40402	0.663903	0.338565	-0.110689	0.286276	-0.155754	-0.161689	0.0973929	0.212227	-0.315267	0.106318	0.0212904	-0.13597	0.00620146	-0.349958	-0.36605	-0.452789	-0.539824	0.238815	-0.0371025	1.59218	1.00347	0.545894	0.74937	0.134769	0.321487	0.207488	0.141741	-0.921164	-1.01675	-1.61433	-0.980871	0.816824	0.0297048
O14896	IRF6	0.250037	0.140336	0.0914604	0.140348	-0.289988	-0.278624	-0.196213	-0.389038	-0.403252	-0.270645	-0.298239	-0.34869	0.150163	0.809489	0.698856	0.41282	0.744716	-0.195877	-0.440673	-0.0562222	-0.258234	0.833557	1.56366	0.383067	-0.0121612	0.208379	0.15187	0.586709	-0.30404	-0.820762	-0.599971	-0.693982	0.743436	0.664022	0.404543	0.0137309	0.180172	0.37848	0.235267	0.104895	0.192361	0.275253	-0.974564	-0.780131	-0.60324	-0.937363	-0.392145	-0.695556
O14908	GIPC1	0.211384	0.253141	0.569352	0.424922	-0.420901	-0.509456	-0.803435	-0.731136	-1.0218	-0.570448	-1.42848	-0.823456	0.19567	0.304147	0.272336	-0.0175574	0.158515	-0.7029	-0.118996	-0.137555	-0.1124	-0.0788736	-0.260309	0.121499	0.050903	0.143222	0.290895	0.199623	-0.662814	-0.980008	-0.926011	-1.19857	0.449895	0.497281	0.547027	0.515323	0.277261	0.230089	0.18197	0.0777835	0.00143353	-0.0133417	-0.256601	-0.287229	-0.439425	-0.256484	0.0872167	-0.147414
O14920	IKBKB	0.0902999	0.186902	0.0735777	0.00736345	-0.594202	-0.836769	-0.866667	-0.0463853	-0.273349	-0.667611	0.00855722	-0.18357	-0.678275	-0.589592	-0.592871	-0.590357	-1.68276	0.939582	0.784118	1.27191	1.28141	0.272847	1.0856	-0.572805	-0.352978	-0.529573	-0.404326	-0.533285	0.0231828	0.365464	0.329487	0.144725	0.0293315	0.055979	0.0822227	0.0443614	-0.197296	-0.200921	-0.281791	-0.184986	-0.294216	-0.208549	-0.335787	-0.410875	-0.491688	-0.207562	0.400222	0.517912
O14925	TIMM23	0.616632	0.313249	0.237381	0.267534	-0.0870756	-0.375173	-0.667107	-0.520739	-0.353923	-0.423316	-0.730373	-0.253537	-0.0575457	0.642058	-0.241564	0.731539	0.188706	-0.499403	-0.0709492	-0.256335	0.494518	-0.14303	0.517114	0.0440997	0.360502	0.0437161	0.333595	-0.0126155	-0.155648	-0.613584	-0.487694	-0.479579	0.256631	-0.0864829	0.235515	-0.207685	0.15078	0.149323	0.117744	0.146213	0.116885	0.203929	-0.414783	-0.469648	-0.474237	-0.470183	-0.134215	-0.264951
O14929	HAT1	0.587078	0.597108	0.735189	0.520389	-0.345076	-0.55974	-0.557043	-0.816101	-0.857823	-0.815286	-0.704203	-0.959293	0.145008	0.346655	0.161507	-0.193702	0.116319	-0.333428	-0.12917	-0.127606	-0.238937	-0.093035	-0.0882608	0.0739368	-0.218975	-0.162245	-0.0269992	-0.157652	0.409924	0.0113688	-0.0364453	-0.0409437	-0.00314424	0.114065	0.269295	-0.215103	-0.340029	0.093131	0.168271	0.125488	0.0248226	-0.0594831	-0.310033	-0.347118	-0.352176	-0.171072	-0.178716	-0.308435
O14933	UBE2L6	0.373547	0.317191	0.653828	0.120088	-0.266415	-0.447527	-0.438746	-0.00176795	0.263445	0.27559	-0.0824452	0.11832	-0.204016	-0.129034	0.104205	-0.479636	-0.0655484	0.415376	-0.0239666	0.167542	-0.540322	-0.198935	-0.560005	-0.355682	-0.255464	-0.26293	-0.232204	-0.568731	0.386353	0.560683	0.512635	0.579874	-0.65205	-0.332801	0.21952	-0.223091	-0.485196	0.302069	-0.107542	0.00780079	-0.0939948	0.236856	-0.234735	-0.349044	-0.387644	-0.358906	-0.11303	-0.477347
O14936	CASK	-0.77715	-0.634231	-0.378376	-0.765967	0.235922	0.252996	0.294115	0.539175	0.488173	0.725751	0.584599	0.78767	-0.193163	-0.403099	-0.162888	0.197744	0.378497	0.26271	0.435652	-0.208707	0.237196	0.722264	0.701835	-0.0770647	-0.269246	-0.306471	-0.504843	-0.246027	0.332868	0.362085	0.0959422	0.23694	0.544347	-0.07317	0.55336	0.520815	0.105716	-0.103893	-0.110707	-0.25621	-0.0414625	-0.280907	-0.248808	-0.375763	-0.647116	-0.317071	0.497843	0.346025
O14939	PLD2	-0.410587	-0.263456	-0.567704	-0.619055	-0.0203052	0.333847	0.644161	-0.104886	0.193209	0.297753	0.203352	0.0340873	-0.0792747	0.019416	-0.0914897	0.0609832	0.0667272	0.0315642	-0.12621	-0.0191541	0.257205	0.0780755	-0.12203	-0.0326482	0.00827111	-0.0184901	-0.0675949	-0.000653755	-0.0603009	-0.129778	-0.10775	-0.168878	0.239115	0.118004	0.263467	0.294494	0.0497923	0.0662346	0.0259549	-0.151002	-0.0977987	-0.126944	0.00357815	-0.0997656	-0.114922	-0.131204	0.163405	0.0432115
O14949	UQCRQ	0.445156	0.55021	0.411389	0.453654	-1.58753	-1.18473	-0.902234	-0.119317	0.0470938	-0.387538	-0.243056	0.0993901	0.436076	-0.516057	0.179107	0.174537	-0.218228	-0.497584	-0.120749	0.0678756	0.487711	0.317549	0.715654	0.122108	-0.429324	-0.0279947	-0.117093	0.443686	-0.967048	-1.13882	-1.35635	-0.883924	0.442982	0.262983	1.41297	0.791039	1.11209	-0.231329	0.0375927	0.413504	0.489208	0.54869	-0.918964	-0.987354	-1.09886	-1.00596	0.12853	0.141279
O14950	MYL12B	-1.18941	-1.47553	-1.1636	-1.17139	1.52784	-0.249631	1.58236	0.62066	0.238845	1.30169	0.414724	1.175	-0.321344	-0.178372	-0.256945	-0.145602	-0.14257	0.471065	0.369922	0.196498	0.214908	0.223992	0.299851	-0.261782	-0.198769	-0.276593	-0.341331	-0.340259	0.287639	0.20412	0.119719	0.192131	0.0858731	-0.107871	0.0441935	-0.091947	-0.134236	-0.626932	-0.621432	-0.858724	-0.866606	-1.02473	0.598647	0.50413	0.0180929	0.564637	0.333877	0.812834
O14964	HGS	-0.175772	-0.185537	-0.196412	-0.283005	-0.0392623	0.132533	0.12991	0.12271	0.0493856	0.18578	0.130344	0.0807184	-0.181612	-0.199622	-0.109299	0.0485573	0.098591	0.213825	0.0674939	0.225879	0.0580098	0.0169067	0.159902	-0.168238	-0.0702035	-0.107101	-0.188982	0.0214101	-0.371804	-0.186604	-0.479015	-0.307798	0.309404	-0.0529799	0.401956	0.214046	0.196476	-0.115291	-0.0848041	-0.0459512	-0.0245915	-0.0498233	-0.458828	-0.472292	-0.55133	-0.520592	-0.149819	-0.295203
O14965	AURKA	0.104375	0.112349	0.0872367	0.060864	-0.279025	-0.234357	-0.229438	-0.306959	-0.287172	-0.185317	-0.253097	-0.188123	0.136086	0.685142	0.623195	-0.214771	0.693146	-0.304601	0.0887155	0.364135	0.0832938	-0.0413108	0.123027	0.267173	0.62412	0.279366	0.135016	0.218651	-0.423246	-0.292125	-0.236864	-0.414469	0.256173	-0.441457	-0.320006	0.0817825	0.682689	0.193101	0.158008	0.090555	0.0349825	0.0673787	-0.37441	-0.481234	-0.484432	-0.478752	0.00136575	-0.199148
O14966	RAB29	-0.200935	0.074008	-0.301618	-0.494839	-0.01053	0.336288	-0.0419817	0.325114	0.123573	-0.0854302	0.0736396	-0.635795	-0.111221	-0.118351	0.0991143	0.290801	-0.260011	0.407412	0.302303	0.490995	0.356229	0.291202	0.0273415	-0.45491	-0.519252	-0.346333	-0.456026	-0.113208	0.0107848	0.401648	0.23708	0.184249	0.328141	-0.166318	0.350932	-0.0781011	-0.3064	0.116292	-0.0894118	0.0368829	0.10561	0.0883359	-0.653575	-0.513562	-0.599913	-0.670456	0.119829	-0.238986
O14967	CLGN	0.278398	0.190585	0.159812	0.204954	-0.518647	-0.606888	-0.312718	-0.47354	-0.336788	-0.319521	-0.35651	-0.23249	0.591697	-0.0234614	0.474184	0.37697	0.244054	-1.04284	-0.545023	-0.573529	-0.136531	-0.710518	-0.363729	0.432387	0.256971	0.375543	0.439957	0.255047	-0.285484	-0.672875	-0.942696	-0.931787	0.11655	0.651825	-0.140283	0.141232	-0.104754	1.16542	0.665526	0.0495573	-0.238329	-0.234983	-1.30509	-1.10771	-1.09037	-1.22417	0.267109	-0.638893
O14972	DSCR3	-0.300059	-0.0735497	-0.23125	-0.220228	0.334271	0.10191	0.107544	0.223727	0.295891	0.254431	0.29919	0.208483	-0.0338896	0.00739381	-0.033759	-0.102346	-0.253415	0.155683	0.262712	0.0832581	0.130093	0.0589387	0.158815	-0.424411	-0.339758	-0.219201	-0.358375	-0.120319	-0.189253	0.273831	-0.14037	0.257928	-0.346972	-0.415161	0.465157	-0.241096	-0.33704	0.248522	-0.114655	-0.00879781	0.182201	0.0215283	-0.111074	-0.146494	-0.366213	-0.426373	0.594887	0.234342
O14974	PPP1R12A	-1.08358	-1.04827	-1.00301	-1.03122	0.756288	0.599968	0.757141	0.449528	0.560833	0.823094	0.198065	0.743086	-0.324642	-0.669736	-0.561078	-0.868753	-0.491436	1.04574	0.754045	0.14007	0.113439	0.20275	-0.312041	-0.095304	-0.177706	-0.115503	-0.178831	-0.0349488	-0.214232	-0.189654	-0.407479	-0.249502	0.186972	-0.336549	0.254046	-0.0134195	0.0425793	-0.941749	-0.982348	-0.924151	-0.801845	-0.746456	0.786434	0.72376	0.126255	0.69589	0.0457837	0.391282
O14975	SLC27A2	0.383188	0.340353	0.286614	0.188823	0.195399	-0.00248264	-0.117808	0.221272	-0.144314	0.121409	-0.265147	-0.136159	0.286027	0.0493148	0.22565	0.043143	0.244613	-0.331332	-0.209436	-0.391139	0.299189	-0.655426	-0.475352	0.148968	-0.01249	-0.0349488	-0.215284	0.0751635	-0.603059	-0.0478162	-0.746042	-0.209704	-0.208608	0.000605413	0.06335	0.189429	0.140767	0.105203	0.0361117	-0.0456963	-0.14227	-0.0396989	-0.0302778	-0.10893	-0.034678	-0.0768042	-0.137431	-0.163154
O14976	GAK	0.0165014	0.0653625	0.117804	0.0345352	-0.184578	-0.27972	-0.266162	-0.237947	-0.327551	-0.00658874	0.0098894	-0.0978278	0.00185938	0.14181	-0.0372036	0.364515	-0.0170792	-0.138009	-0.329669	0.0310255	-0.0212356	0.0649573	0.316104	-0.0923328	-0.0856629	-0.267032	-0.171769	-0.180011	-0.19957	0.0267923	0.0445284	0.0403099	-0.0559135	0.095005	-0.0115966	-0.220648	-0.163914	0.128254	0.0899968	0.0945464	0.0874381	0.26036	-0.504217	-0.482256	-0.428141	-0.412928	-0.227952	-0.104016
O14979	HNRNPDL	0.276136	0.216634	0.310099	0.201197	-0.825922	-0.984992	-0.45639	-0.699661	-0.337053	0.0124927	-0.539855	0.153197	0.828444	0.245623	0.190082	-0.0229523	0.118467	-0.754124	-0.0601814	-0.493812	-0.65126	-0.455068	-0.385612	0.174504	0.311782	0.249949	0.217162	0.467996	-0.804008	-0.960611	-0.807272	-1.0543	0.488113	0.111933	0.699599	0.269679	0.568091	0.29115	0.386234	-0.0123988	0.0766746	0.016885	-0.21891	-0.402516	-0.554	-0.304777	0.00922711	-0.356594
O14980	XPO1	0.0422305	0.0565359	0.241924	0.159056	-0.428838	-0.386952	-0.417898	-0.103073	-0.152041	-0.246139	-0.387232	-0.0752458	0.134556	-0.0182892	0.346002	0.205426	0.120289	-0.473161	-0.295009	-0.395505	-0.250757	-0.138293	0.238422	0.274895	0.168274	0.270297	0.287868	0.318574	-0.380488	-0.837765	-0.755563	-0.888285	0.359195	0.351184	0.217859	0.214353	0.20533	0.360583	0.142814	0.109284	-0.145435	-0.128127	-0.430202	-0.386314	-0.451062	-0.394721	0.587698	0.113088
O14981	BTAF1	0.287878	0.39971	0.278056	0.171935	-0.516097	-0.273286	-0.188672	-0.601191	-0.114006	-0.418588	-0.222264	-0.5389	0.117011	0.234476	0.157522	0.0776888	0.159631	-0.253678	-0.12182	-0.158898	0.186277	0.016945	0.154482	-0.0318059	0.148127	0.06958	0.0543289	-0.133594	-0.195039	-0.256686	-0.275885	-0.201632	-0.144876	0.144003	-0.269068	-0.149394	0.00294746	-0.0285187	-0.074497	0.00655427	0.120505	0.119379	-0.158098	-0.404928	-0.328883	-0.172491	-0.0545318	-0.245021
O15013	ARHGEF10	-0.469485	-0.793572	-0.807484	-0.707669	0.824103	0.291072	0.71734	0.489486	0.467486	0.193433	0.262518	0.436628	-0.527401	-0.109907	-0.305086	0.0664655	-0.258533	0.715799	-0.391996	-0.420315	0.0751359	-0.0254756	-0.593333	-0.680536	-0.649083	-0.755854	-0.738826	-0.777186	0.407779	0.541148	0.539649	0.697569	-0.37852	-0.208379	-0.177201	-0.220068	-0.543223	-1.2062	-1.19424	-1.35905	-0.975906	-1.13004	0.998362	1.04341	0.945606	0.85569	0.373155	0.626053
O15014	ZNF609	-0.117467	-0.108617	-0.0745588	-0.150221	0.0728369	-0.00634601	0.10182	-0.10872	-0.127652	0.0209288	-0.124513	0.00684644	-0.163191	-0.184588	-0.660579	-0.401346	-0.359394	0.0893149	-0.0128011	-0.132255	-0.267822	-0.0533903	-0.130828	0.0943703	0.0879167	0.150695	0.201015	0.178968	-0.553442	-0.623371	-0.416297	-0.512064	0.261221	0.272376	0.0723227	0.541599	0.502013	0.151559	0.121854	-0.163063	-0.567296	-0.59337	0.0685366	-0.128901	0.0151249	0.00301086	0.206223	0.263254
O15020	SPTBN2	0.261377	0.401156	0.169156	-0.0775066	-0.443871	-0.0771326	-0.836716	-0.854494	-1.16566	-0.638875	-0.361801	-0.781637	0.355979	0.138189	0.350942	0.360268	0.261423	-0.562584	-0.418277	-0.412629	-0.196544	-0.371039	0.0291445	0.575121	0.349933	0.247994	0.101573	0.256547	-0.674374	-0.914187	-0.800958	-0.772442	0.664759	0.226808	0.104069	0.00682725	0.0541568	0.637997	0.493761	0.394713	0.253768	0.166972	-0.830604	-0.860963	-0.649783	-0.75702	-0.157117	-0.516171
O15027	SEC16A	-0.178222	-0.110603	-0.202609	-0.0933392	-0.231736	-0.211144	-0.0631628	-0.506101	-0.347155	-0.219383	-0.294126	-0.42717	0.044762	-0.148089	-0.0469857	0.188676	0.338574	0.124057	-0.175883	-0.224515	0.259554	0.0168407	0.0139647	-0.189122	-0.032985	-0.20939	-0.176338	-0.213435	-0.157314	-0.236425	0.00243498	0.0205158	0.0726341	-0.0334313	0.00441466	0.164238	-0.215511	-0.107565	-0.123356	-0.30964	-0.310842	-0.226944	0.145734	-0.00404	-0.00273585	0.0391483	0.0494085	-0.133524
O15031	PLXNB2	0.0810667	0.0902831	0.094122	-0.00254301	-0.146373	-0.043894	-0.0432861	-0.139239	-0.269479	-0.174903	-0.334789	-0.187043	-0.285467	-0.141481	-0.395547	0.0229671	-0.0553286	0.47481	0.326674	0.417881	0.412176	0.462974	0.344343	-0.19722	-0.261844	-0.295563	-0.29536	-0.203454	-0.090288	-0.0484912	0.0614961	-0.0842014	0.0870174	0.0790513	0.234658	0.075427	-0.111817	-0.265759	-0.303842	-0.0648336	-0.123624	0.000498202	-0.0931217	-0.16005	-0.260557	-0.18813	0.116162	0.109862
O15037	KHNYN	0.0773709	0.0559244	-0.0648046	-0.087244	-0.316231	-0.271302	-0.129649	-0.351254	-0.411421	-0.229692	-0.341269	-0.340162	-0.155809	-0.104592	-0.0853506	0.378811	0.395678	0.188596	0.112965	0.184726	0.5173	-0.0811944	-0.314837	0.0895795	-0.013825	0.092018	0.218293	0.0100368	-0.150111	0.230768	-0.0960038	-0.12615	0.484859	-0.221135	-0.205674	-0.457128	-0.386548	-0.257581	-0.130481	-0.206481	-0.0375242	-0.325197	0.240705	-0.0468534	-0.0984535	0.110907	-0.735245	-0.954863
O15040	TECPR2	-0.225172	-0.246028	-0.350681	-0.630749	0.615879	0.781161	0.697832	1.03337	0.265198	0.518472	0.660926	0.256099	-0.605132	-0.587325	-0.491077	-0.363915	-0.158589	0.330205	0.251211	0.257176	-0.209849	-0.0688517	-0.3136	-0.215154	-0.31804	-0.211321	0.0141875	0.0365864	0.0473085	-0.258511	-0.144714	-0.295753	-0.0468065	-0.291674	0.247755	-0.169394	-0.184866	-0.204028	-0.176606	-0.379585	0.0347857	-0.0523272	-0.0107686	-0.388183	-0.27695	-0.298181	0.0947062	0.371188
O15042	U2SURP	0.551177	0.492378	0.45225	0.420084	-0.98859	-1.09617	-1.01438	-1.14327	-0.907544	-1.06986	-1.15271	-0.640895	0.16766	0.13253	0.181562	0.0369333	0.32525	-0.248382	0.0247334	-0.258188	-0.173581	-0.142238	-0.205322	0.110088	0.1266	0.150954	0.14468	0.149597	-0.369051	-0.486885	-0.585367	-0.606423	0.235416	0.195271	0.263736	0.0544641	0.185532	0.493809	0.35794	0.291439	0.215881	0.182947	-0.770709	-0.777731	-0.887019	-0.781067	-0.0960291	-0.265803
O15047	SETD1A	-0.0915626	0.0825632	0.0703184	-0.0338915	0.188729	0.119931	0.758209	0.158691	0.090078	0.227168	0.0757634	0.526716	0.0272443	0.0427261	-0.0932869	0.0306365	-0.105558	-0.0540103	-0.0882107	-0.0653045	-0.163685	-0.0121338	-0.0693979	0.169102	0.115912	0.168007	0.201975	0.117476	-0.465484	-0.683394	-0.643928	-0.557341	-0.0754031	0.118701	-0.353662	-0.156793	0.200418	0.0973419	0.117366	-0.0977902	-0.11497	-0.220312	-0.0116702	0.0439727	0.00713707	-0.031439	0.13652	0.0702386
O15056	SYNJ2	-0.524428	-0.47785	-0.562272	-0.78739	0.298678	0.497523	0.386646	0.501038	0.154372	0.389599	-0.00886847	0.145881	-0.783446	-0.536146	-0.581274	-0.522143	-0.506423	0.930568	0.178467	0.387528	0.675751	0.569252	-0.114219	-0.842934	-0.463456	-0.620024	-0.64152	-0.761959	0.278152	0.720223	0.436011	0.530928	-0.701494	-0.412486	-0.245776	-0.542118	-0.536633	-0.517995	-0.742159	-0.708111	-0.577425	-0.565826	0.625449	0.618341	0.212534	0.450344	0.509407	0.456213
O15061	SYNM	-1.29859	-1.42769	-1.47629	-1.4054	1.28324	1.05779	0.745983	1.02401	0.754262	0.666632	0.0293895	0.5626	-0.774842	-0.358142	-1.12309	-0.883305	-1.08743	0.389292	-0.238461	0.782126	0.570521	0.316797	-0.0496406	-1.03659	-1.09403	-1.159	-1.1269	-0.853798	0.749818	1.22776	0.968776	1.00136	-0.28765	-0.227399	-0.845482	-0.698054	-0.856411	-2.21603	-2.30215	-2.32985	-2.44054	-2.1847	1.68311	1.63971	0.940803	1.66738	-0.577434	0.452251
O15066	KIF3B	0.362154	0.197692	-0.208415	0.00283196	-0.395182	-0.16612	-0.102105	-0.171221	0.0769777	0.172036	-0.547962	0.0927863	0.0691333	-0.0447905	-0.0746526	0.0877549	-0.0696534	-0.10981	-0.283642	-0.23637	0.0540901	0.218308	-0.186729	0.0115465	0.0305497	-0.193837	-0.23143	-0.0479521	0.0689813	-0.270318	-0.333017	-0.438372	0.328187	0.102289	-0.133912	-0.231269	0.000416125	0.102376	-0.047065	-0.122248	-0.0813111	0.0604659	0.107796	-0.0901755	-0.244678	-0.263026	0.425469	-0.0055532
O15067	PFAS	-0.292483	0.031733	-0.0835856	-0.0151535	0.448439	0.570187	0.446991	-0.455849	-0.102303	0.179611	-0.0154242	0.41711	0.238617	-0.0130194	0.118147	-0.114732	-0.251304	0.0428461	-0.327242	-0.606664	-0.384879	-0.267362	0.0470742	-0.302729	0.124603	-0.184888	0.0424524	0.244741	0.247335	-0.206715	0.0275113	0.0664842	0.295152	-0.345175	-0.40019	0.0549625	0.179433	-0.28734	-0.0530443	-0.0448166	-0.061772	-0.109837	-0.102073	0.0295178	0.159646	-0.0022972	-0.309741	0.269583
O15068	MCF2L	-0.0900139	-0.113339	-0.189167	-0.148605	0.0257249	0.0512831	0.157236	0.021536	-0.0263599	0.0154659	-0.088706	-0.0218601	-0.247893	-0.139634	0.146316	0.186834	0.119333	0.396837	-0.234057	0.347783	0.301348	0.364966	0.311519	-0.18022	-0.155959	-0.207406	-0.308191	-0.428328	0.603112	0.0224939	-0.100464	-0.248958	0.132588	0.740259	0.0315593	-0.285549	-0.0254116	0.0453342	-0.0473909	-0.0587053	-0.0965939	-0.0566481	0.209226	0.15145	0.0903746	0.130142	0.454973	-0.04399
O15075	DCLK1	-1.14074	-1.06113	-1.45629	-1.53283	0.700806	0.478736	0.506758	0.508533	0.675112	0.380443	0.632947	0.420551	-0.0189753	0.0588376	0.00671787	-0.139441	-0.0783108	0.214981	0.433861	0.23405	0.225786	0.186119	0.050403	-0.312286	-0.264098	-0.346398	-0.311498	-0.371679	0.197202	0.228601	0.166444	0.341363	-0.141983	-0.195543	0.0424429	-0.175455	-0.169762	-1.1638	-1.29203	-1.16492	-0.900923	-1.46188	0.492795	1.07041	0.618384	1.10141	-0.198767	0.874077
O15078	CEP290	0.270627	0.181701	0.102175	-0.0176077	-0.573041	-0.237503	-0.0616848	-0.0931179	-0.480119	0.122489	-0.17093	0.144991	0.0972176	-0.0348423	0.0229604	0.0777268	0.231052	-0.16097	0.0626359	-0.229133	-0.207355	0.0558401	0.156916	0.00335995	0.0193267	0.0277476	0.061083	0.0418247	-0.318199	-0.376772	-0.416528	-0.365392	0.15405	0.0983328	0.134944	0.130808	0.0691255	-0.0741938	0.0230087	-0.0362146	0.00875639	0.257568	-0.185721	-0.515497	-0.380592	-0.35474	-0.397628	-0.0510725
O15084	ANKRD28	0.869315	0.649318	0.492978	0.267702	-1.71688	-1.37472	-1.28179	-0.830428	-1.28114	-0.683492	-1.5634	-0.875933	0.213125	0.0452008	0.064431	0.131215	-0.0535906	-0.166979	-0.151782	-0.103672	0.396448	-0.0871812	0.0628739	0.124927	0.149186	0.226585	0.0966459	0.119485	-0.382359	-0.816889	-0.91214	-0.895904	-0.00218087	-0.00367616	0.628626	0.273674	0.0662661	0.394586	0.773712	0.247111	0.15685	0.312262	-0.350645	-0.35761	-0.362563	-0.458395	0.398099	-0.0939732
O15085	ARHGEF11	-0.214812	-0.205799	-0.192161	-0.344571	0.398111	0.48205	0.370173	0.130163	0.284978	0.296092	-0.113637	0.124015	0.261239	-0.153273	0.132515	0.055015	0.199001	0.562645	0.306709	-0.335836	0.168367	0.331433	-0.34517	-0.283259	-0.259872	-0.153356	-0.295254	-0.0539403	-0.0803246	0.0645263	0.0626543	0.154851	0.276559	0.337575	0.405276	0.313289	0.29436	-0.153536	-0.345834	-0.418321	-0.58193	-0.436276	0.647656	0.427355	0.474092	0.367414	0.245488	0.117636
O15091	KIAA0391	0.267	-0.627371	-0.0107354	0.0490509	0.600989	0.220572	-1.17376	-0.245203	-0.374993	0.681855	-0.0365846	0.300402	-0.323952	0.0526256	-0.0741168	-0.0888822	-0.378333	-0.648782	-0.36501	-0.303289	-0.164047	-0.490159	0.37368	0.196193	0.545416	0.373775	0.475292	0.257559	-1.31974	-1.13055	-1.17062	-0.994476	0.57607	0.299714	0.369055	0.352084	0.430247	0.493059	0.0945908	-0.0176968	0.189324	0.235136	-0.474779	-0.607868	-0.538406	-0.448899	0.0211713	-0.18349
O15111	CHUK	0.145963	-0.0522753	-0.0767314	-0.346948	0.233438	0.248885	0.209224	0.226444	0.0975228	0.0847791	0.595578	-0.380591	-0.005786	0.107915	0.309678	0.159218	0.240291	0.526788	0.687611	0.184878	0.13733	0.627232	0.407532	-0.325786	-0.493034	-0.292581	-0.402217	-0.543084	-0.247326	0.296639	0.0918002	0.18631	-0.561016	-0.540728	-0.159805	-0.570166	-0.873302	-0.250696	-0.381641	-0.076013	-0.131895	0.0410625	0.187471	-0.0391207	-0.0388771	-0.00486553	-0.0319946	-0.111735
O15116	LSM1	-0.13003	-0.153908	-0.0969855	-0.0969884	0.0690579	-0.0374358	0.0596652	-0.0550007	-0.162274	0.104112	-0.126249	-0.0556905	0.0205418	0.390874	0.158893	0.333435	-0.0984783	0.353729	0.427702	0.391951	1.27008	0.441435	0.769152	0.245979	0.143136	-0.280493	-0.0900604	-0.0244015	0.34167	0.0578625	0.249274	-0.152152	-0.077786	0.401119	-0.00113639	-0.0568567	-0.0593278	-0.113217	-0.0344429	-0.274594	0.0141824	-0.0793972	0.179725	-0.250747	-0.168564	-0.214708	-0.0987188	-0.130876
O15117	FYB1	-0.4073	-0.195337	-0.0982619	-0.38066	-0.108726	0.0416892	-0.103787	0.498336	0.332308	0.238188	0.53127	0.262502	-0.573115	-0.088939	-0.459502	-0.70996	-0.553458	0.847555	1.29679	1.2959	0.356206	0.770127	0.144419	-2.25999	-2.13481	-2.13269	-2.35527	-2.14766	0.718405	1.75439	1.27682	1.64713	-1.81371	-0.949611	0.0507748	-0.0288455	-1.09853	-0.946907	-0.738966	-0.74907	-0.552632	-0.60442	0.435267	0.260002	0.14685	0.390096	0.944942	1.2276
O15118	NPC1	0.930212	0.692556	0.815207	0.782267	-1.06104	-0.54452	-1.19624	-0.471055	-0.324279	0.0109914	-0.694927	-0.760134	-0.879565	-0.450522	-0.834683	-0.817516	-0.32049	0.831325	1.14711	0.0457631	0.5115	0.643194	0.948872	-0.461582	-0.564243	-0.650733	-0.555202	-0.528867	-0.106516	0.24997	0.0484148	-0.0331288	-0.0683342	-0.175236	0.52557	0.256342	-0.0928374	0.198171	0.0165198	-0.450403	-0.813332	-0.870103	0.265054	0.412852	-0.582151	-0.0321806	0.269484	-0.346236
O15121	DEGS1	0.436842	-0.107633	0.399351	0.345203	-0.0867672	-0.313766	-0.916705	0.0693568	-0.711667	-0.696713	-0.426593	-0.944854	-0.522271	0.0319163	0.514621	0.317254	0.19557	-0.0443728	-0.814721	-1.01147	0.23924	-0.130686	-0.0277896	-0.11888	-0.0939278	-0.248794	-0.289783	-0.36294	0.150746	0.133779	0.270815	0.196005	-0.171696	-0.176873	-0.328512	-0.201748	-0.438408	0.0161032	-0.0356434	-0.087153	-0.100041	-0.00451183	-0.103636	-0.2492	-0.119967	-0.163969	-0.0122242	-0.0574104
O15126	SCAMP1	-0.459008	-0.581406	-0.478092	-0.605951	0.378391	0.349308	0.0107156	0.679124	0.3765	0.486316	0.295334	0.243891	0.248785	-0.0535387	0.187417	0.267401	0.255276	-0.158842	0.266433	-0.494989	-0.219941	0.0681789	0.277162	-0.651613	-0.852255	-0.650443	-0.476657	-0.324479	0.396057	0.544071	0.193583	0.0998811	-0.46357	-0.759531	-0.386759	-0.0402305	-0.462291	0.208521	0.224346	-0.132516	-0.485029	-0.555901	0.138523	-0.0491716	0.170521	0.0455666	-0.109705	-0.021149
O15127	SCAMP2	-0.262803	0.0503182	-0.052313	-0.200394	0.230695	0.100224	0.436024	-0.121818	-0.247295	0.123292	-0.456341	-0.316072	-0.0456458	0.023281	0.0655834	0.0782097	0.365853	0.559177	-0.375178	-0.170596	-0.025145	0.32386	0.615353	-0.584302	-0.559691	-0.630738	-0.434915	-0.614072	0.892113	0.680973	0.748023	0.686465	-0.174963	-0.0411485	-0.269771	-0.358951	-0.511243	-0.227756	-0.237193	-0.237959	-0.308201	0.10801	-0.2578	-0.377501	0.195473	0.0335078	-0.359969	-0.195841
O15143	ARPC1B	-0.153236	0.144619	-0.023263	-0.152523	-0.384947	-0.354699	-0.599968	0.0451028	0.311311	-0.212576	0.0313319	0.105634	-0.145175	-0.25237	-0.543007	-1.27658	-1.12151	1.12736	0.652324	0.255066	-0.209933	-0.101828	-0.0796795	-1.43619	-1.48933	-1.30856	-1.40206	-1.333	0.728736	1.46576	0.946635	0.795758	-0.938031	-0.831774	-0.0551351	-0.429561	-0.987739	-0.0930934	-0.138247	0.0135306	-0.18393	-0.13928	-0.257954	-0.565632	-0.960037	-0.389833	0.465083	0.282706
O15144	ARPC2	-0.18214	-0.0921016	-0.0377408	-0.115782	-0.109204	-0.288072	-0.456606	0.0858829	0.0907887	-0.130587	0.0829671	-0.160231	-0.435949	-0.281465	-0.267905	-0.589507	-0.515992	0.625364	0.2035	0.17883	0.0670623	0.116328	0.0174758	-0.811964	-0.977051	-0.917842	-0.862708	-0.905749	0.353196	0.878863	0.728019	0.700172	-0.658289	-0.532849	-0.305847	-0.459258	-0.995518	-0.395351	-0.438097	-0.314937	-0.331024	-0.179019	-0.0536985	-0.0225924	-0.48356	-0.0471218	0.0927287	0.386648
O15145	ARPC3	-0.4568	-0.192868	0.106286	-0.142941	-0.116821	-0.225901	-0.711413	0.396403	0.511978	0.497313	0.614273	0.586386	-0.44557	-0.164821	-0.478428	-0.5886	-0.876549	0.630763	0.645722	0.443592	0.605385	0.433113	0.355199	-0.73728	-0.707964	-0.780917	-0.810082	-0.575377	0.384175	0.85023	0.534325	-0.0187131	-0.152931	0.21948	0.615158	0.365891	-0.177089	-0.098775	-0.180088	0.0543079	-0.51837	-0.430151	-0.146599	-0.229427	-0.678917	-0.0820526	0.416855	0.300434
O15160	POLR1C	0.469296	0.423991	0.382739	0.412338	0.256609	-0.459008	0.0842047	-0.458094	-0.377247	-0.593831	-0.325262	-0.138411	0.219494	0.32211	0.309743	0.333088	0.600382	-0.389014	-0.464699	-0.411851	-0.211368	-0.21747	-0.192165	0.369349	0.472324	0.207918	0.381954	0.336276	-0.197114	-0.516839	-0.271652	-0.349943	0.179947	0.231049	-0.168647	-0.0987093	0.195691	0.471039	0.399902	-0.0236255	0.0566482	-0.346893	-0.176203	-0.158364	-0.226996	-0.201567	0.0671104	-0.262574
O15162	PLSCR1	0.45707	0.506896	0.582108	0.332921	-1.23018	-0.72107	-0.681933	-0.533819	-0.628636	0.120837	-0.156099	-0.414353	-0.013349	0.340269	-0.176864	0.222456	0.217911	0.416145	0.273184	0.253314	0.243279	0.540352	0.328198	-0.869861	-0.522147	-0.880155	-0.982622	-0.817829	0.484506	1.00461	0.587519	0.658238	-0.915504	-0.652787	-0.467856	-0.0877476	-0.141006	0.639993	0.207353	0.161674	0.0938236	0.42534	-1.0368	-0.924954	-1.22395	-0.951442	0.182953	-0.205882
O15164	TRIM24	0.116512	-0.0774414	0.0247634	-0.0621347	-0.553555	-0.325747	-0.0541519	-0.595846	-0.257923	-0.258306	-0.623783	-0.338729	0.324334	0.268025	0.0921427	0.292241	0.085059	-0.583307	-0.126336	-0.263236	0.219712	0.225598	0.169375	0.283843	0.194438	0.255489	0.210276	0.178813	-0.59214	-0.466465	-0.753897	-0.788834	0.203449	0.234719	0.111216	-0.178798	0.211089	-0.165704	-0.117853	-0.119755	-0.230187	-0.239309	-0.0895267	-0.197988	0.129071	0.150412	-0.0707655	-0.223542
O15173	PGRMC2	-0.300174	-0.160678	-0.257629	-0.252105	-0.0563315	0.217524	-0.182963	0.0364227	0.106744	0.145122	0.372269	0.14497	0.514853	-0.132698	0.365163	-0.0893255	0.0262754	-0.227264	-0.594303	-0.71441	-0.465625	-0.494989	-0.191595	-0.237248	-0.418808	-0.419678	-0.576294	-0.175841	-0.0216464	-0.111667	-0.145283	0.123967	-0.0286928	-0.0959532	0.24767	-0.0390121	-0.242197	0.0316307	0.470523	-0.168411	0.16896	0.076205	-0.528616	-0.86842	-0.490369	-0.738705	-0.153097	-0.168733
O15182	CETN3	-0.0685317	-0.157471	-0.132023	-0.111686	-0.0309648	0.161483	0.0105229	0.0150041	-0.211665	-0.134378	-0.0442558	-0.179496	0.394622	0.124576	-0.310116	0.119454	-0.551627	0.125222	-0.200246	-0.471941	-0.0730328	0.204945	-0.246654	0.0721149	0.0841267	-0.0323331	0.00633203	0.0432618	-0.203697	-0.370751	-0.334288	-0.34094	0.0755021	0.016285	-0.0240154	-0.111878	-0.0434511	-0.172353	-0.136759	-0.119124	-0.082461	-0.0799736	-0.0235107	-0.110914	0.00508924	-0.0142586	-0.209585	-0.0657511
O15195	VILL	0.365192	0.225122	-0.0020108	0.256589	-0.671923	1.80383	-0.684163	-1.5098	-2.40661	-2.17225	-2.6279	-2.04793	0.300586	0.0870248	0.293128	1.32557	0.521652	-0.427835	0.185555	-0.0158969	-0.0726747	-0.749424	0.539691	0.509452	0.474951	0.304911	0.331004	0.241344	-0.819809	-1.23741	-1.08983	-1.29607	0.48336	0.618754	-0.245303	-0.0298275	-0.210404	0.246801	0.229806	0.355683	0.421938	0.414103	-0.634164	-0.665785	-0.631586	-0.771141	-0.540441	-0.660304
O15211	RGL2	-0.463392	-0.427844	-0.458672	-0.5176	0.102243	0.156176	0.285962	0.407588	-0.0721659	-0.295082	-0.0535378	0.0395703	-0.247953	-0.191727	-0.270958	-0.114089	-0.217857	0.317687	0.0325581	-0.0406439	0.734292	0.242166	0.429547	-0.252828	-0.0945641	-0.261171	-0.205234	-0.508744	0.231269	0.0701053	0.125132	0.286292	-0.298908	-0.0944935	-0.356087	-0.313742	-0.0943324	0.0689868	0.196994	-0.256039	-0.159585	-0.208917	-0.343231	-0.430202	-0.258801	-0.36679	-0.0749795	-0.238636
O15212	PFDN6	0.399914	0.397865	0.319745	0.391797	-1.07547	-0.453155	-0.812903	-0.57458	-0.294097	-0.545688	-0.525097	-0.0244372	0.198126	0.0896923	0.130526	-0.403732	-0.462098	-0.0856096	0.532996	0.0761889	0.216914	-0.307192	-0.487088	-0.422884	-0.376953	-0.178818	-0.167295	-0.0289177	-0.0523985	-0.103735	-0.0373189	0.00311824	-0.0531709	-0.0417542	0.0560955	0.540737	-0.0897158	0.385516	0.475658	0.0962104	0.199024	0.198312	-0.790075	-0.959697	-0.757581	-0.757054	-0.253968	-0.390633
O15213	WDR46	0.26079	0.495192	-0.0372094	0.0735811	-0.487205	-0.450861	0.129917	-0.607939	-0.625381	-0.449262	-0.49112	-0.502591	0.200096	-0.0645125	0.090271	0.277401	0.370065	-0.244165	-0.294246	-0.217228	-0.0466024	-0.106602	-0.144432	-0.0813003	-0.042591	-0.0375492	-0.114404	-0.126347	-0.217357	-0.613498	-0.389782	-0.470562	0.140435	0.120492	0.182646	0.206796	0.0411578	0.370928	0.473884	0.202989	0.156208	0.0730916	-0.148462	-0.0927066	-0.151074	-0.160479	-0.226495	-0.136133
O15226	NKRF	1.0122	0.864226	0.827279	0.858305	-1.52508	-1.33318	-1.24607	-1.37697	-1.44899	-0.986026	-1.33891	-1.22093	0.378365	0.150086	-0.0229163	-0.1143	0.05835	-0.793142	-0.287357	-0.644023	-0.889117	-0.612739	-0.5759	0.306437	0.395146	0.381775	0.344766	0.387037	-0.516698	-1.02619	-0.852479	-0.758599	0.0359281	0.0598448	0.320759	0.0954816	0.450564	0.386795	0.55003	0.145054	0.253273	0.120367	-0.683351	-0.484157	-0.408999	-0.454891	-0.165236	-0.287258
O15228	GNPAT	0.216312	0.213746	0.346998	0.242994	-0.320133	-0.368204	-0.551604	-0.12196	-0.192249	0.00342938	-0.260328	-0.13843	0.111057	0.166187	-0.00221737	-0.235569	-0.0432307	-0.258002	0.301023	-0.206866	0.704157	0.121531	0.283945	0.125495	-0.0174863	0.0736301	-0.153761	0.0379976	-0.21525	-0.217854	-0.208214	-0.327083	-0.1466	0.0689661	0.268748	-0.189736	-0.310312	0.486975	0.447657	0.531718	0.202527	0.696381	-0.78577	-0.593697	-0.881134	-0.683937	-0.156237	-0.429411
O15230	LAMA5	-1.19531	-0.986029	-1.22722	-1.14301	1.0256	0.851015	0.428756	0.859177	0.654217	0.699359	0.326538	0.618903	-0.443559	-0.353726	-0.189537	-0.220743	-0.023092	0.101879	0.502086	0.388098	0.524956	0.650398	0.322118	-0.473688	-0.515008	-0.652353	-0.793614	-0.62615	0.550074	0.47662	0.656862	0.19785	0.267693	-0.116308	-0.159885	-0.389503	-0.250341	-0.750756	-0.685948	-0.791293	-0.562707	-0.542439	0.721294	0.785169	0.321516	0.878772	-0.277334	0.484571
O15231	ZNF185	-0.158433	-0.0322557	-0.230009	-0.331619	0.0574766	-0.0459453	0.379964	-0.275949	-0.302302	-0.112223	-0.0961836	-0.113445	-0.16089	-0.381171	-0.50697	0.738517	0.635136	-0.391859	-0.619966	-0.52594	-0.314006	0.0871761	0.22726	0.20439	0.205193	-0.0485498	0.0664654	-0.0949453	-0.296012	-0.799358	-0.731283	-0.724843	0.353956	0.239184	0.227593	0.195572	-0.0507506	-0.124669	-0.209127	0.0273931	0.28308	-0.0325574	-0.277549	-0.287633	-0.653296	-0.300561	-0.524873	-0.446422
O15234	CASC3	0.842302	0.603463	-0.0491936	0.23954	-1.04339	-0.511642	-0.0122612	-1.68514	-1.24491	-0.67126	-0.489875	-0.570185	0.875768	-0.134634	0.316161	1.27e-05	0.45269	-0.327653	-0.0663174	-0.217759	0.209438	-0.00707265	-0.657861	0.111331	0.0276935	0.0162967	0.147029	0.127627	-0.367805	-0.497467	-0.398228	-0.361126	0.223655	0.105977	0.126994	0.102692	0.200503	0.206564	0.43484	0.0424862	0.0606704	0.391196	-0.239661	-0.365258	-0.476154	-0.374503	-0.756857	-0.180163
O15247	CLIC2	-0.489431	-0.360555	-0.553503	-0.724812	0.302228	0.227829	0.549239	0.641066	0.69296	0.662565	0.417912	0.568855	-0.782289	-0.319004	0.0194937	-0.465255	-0.680429	0.892117	-0.145486	1.62324	0.624624	0.67529	-0.0582116	-0.956999	-1.21935	-1.36576	-1.28092	-1.47928	0.511068	1.11336	0.98259	1.35564	-0.967026	-0.279649	0.032804	-0.173347	-0.412579	-0.677238	-0.913615	-0.917217	-0.600553	-0.669578	0.723494	0.668157	0.444198	0.587419	0.440272	0.814716
O15254	ACOX3	0.368696	0.0810255	0.0401681	0.0743057	0.161314	-0.227333	-0.206829	0.120456	-0.267479	-0.132891	0.191837	-0.0292381	0.117962	0.214675	0.119038	0.263314	0.398706	-0.555152	-0.204257	-0.304383	0.0706198	0.19171	0.305338	-0.472649	-0.385843	-0.451234	-0.682492	-0.57536	0.122478	0.540495	0.295545	0.386246	-0.299029	-0.32397	0.175563	0.119318	-0.222174	-0.0773432	-0.296669	-0.221552	-0.0510027	0.159065	0.0533052	0.153457	-0.0782612	0.0737485	-0.0801387	-0.254172
O15258	RER1	0.797199	0.591904	0.32766	0.326847	-0.219626	-0.406905	0.0736033	-0.458711	-0.460905	-0.171321	-0.706295	-0.325954	-0.130955	0.304587	0.158545	-0.0133752	-0.293654	0.733283	0.289866	0.405099	0.374501	0.586616	0.115576	-0.186286	-0.556043	-0.350257	-0.235092	-0.311811	0.00517259	0.207027	0.167495	0.45428	-0.29605	-0.29447	0.124251	-0.086834	-0.588827	0.786267	0.326322	-0.0434691	-0.086833	0.228632	-0.929339	-1.23951	-0.988355	-1.17688	0.415132	-0.593362
O15260	SURF4	-0.215467	0.0155662	-0.102573	-0.12985	-0.293062	-0.344293	-0.394446	0.481367	-0.144097	-0.00582024	0.622936	0.164236	-0.178413	0.195515	-0.0661447	0.288169	0.0849271	0.323223	-0.20309	0.250323	0.502793	0.238565	0.23605	-0.162161	0.0613352	-0.16415	-0.322287	-0.27078	-0.119115	0.0989721	0.237114	0.223486	-0.0672647	0.25401	-0.318493	0.109002	-0.143815	-0.211841	-0.195443	-0.228582	-0.645653	-0.0878493	-0.219164	-0.104973	-0.338043	0.0728501	0.636213	0.611844
O15264	MAPK13	-0.00959777	0.184271	0.0578965	-0.0339645	-0.13258	-0.207674	-0.200732	-0.135272	-0.46039	-0.474352	-0.216347	-0.536215	0.0425308	0.0315573	0.199131	-0.350493	-0.457161	-0.0787499	-0.253805	-0.533835	-0.221403	-0.470757	-0.470256	-0.422251	-0.491292	-0.256265	-0.419342	-0.392233	0.117031	0.21936	0.177771	0.268243	-0.126439	0.421932	0.26084	0.13598	-0.0437661	0.436984	0.500103	0.0848167	-0.101416	0.0269589	-0.772469	-0.783138	-0.528873	-0.613831	-0.0108755	-0.550759
O15269	SPTLC1	0.325029	0.157438	0.04382	0.278983	-0.091205	-0.0923508	0.0524438	0.0459862	-0.258768	-0.0319146	-0.134727	-0.133146	0.156283	0.0506797	0.111678	0.0805304	0.259212	-0.162421	-0.332256	-0.120579	0.082477	-0.315199	-0.0421521	0.0966252	0.203453	0.0773164	-0.00616999	-0.0582402	-0.224153	-0.0719263	-0.0150916	-0.0356459	-0.124187	-0.0333601	-0.012623	-0.140777	-0.106649	0.217331	0.332357	0.0834551	0.172522	0.442228	0.0560784	-0.310887	-0.362486	-0.209061	0.153748	-0.0966738
O15270	SPTLC2	0.0237791	-0.0998941	0.0327545	-0.0401748	-0.224873	-0.262542	-0.0952915	-0.288218	-0.161264	-0.116797	-0.199183	-0.386955	-0.140839	0.124734	0.0484586	0.494924	0.0776959	-0.594509	-0.57686	-0.204337	0.0398261	-0.16505	0.233257	0.226413	0.119247	0.206308	0.303075	0.120116	-0.583394	-0.594933	-0.599603	-0.561697	0.00578639	-0.0478358	-0.00792217	-0.00243916	-0.00885771	0.288092	0.213466	0.162341	0.143987	0.49994	-0.494813	-0.605924	-0.734665	-0.617657	-0.0634571	-0.358962
O15294	OGT	0.213479	0.317492	0.30428	0.122439	-0.455951	-0.64444	-0.445564	-0.233952	-0.201513	-0.251883	0.0139405	0.111537	0.150636	-0.0370089	-0.0508976	-0.0336824	0.0245421	-0.155187	0.235835	-0.12696	-0.00995539	0.0727931	0.0161496	0.102848	0.0434477	0.13738	0.251061	0.266311	-0.43535	-0.725169	-0.764258	-0.679716	0.408706	0.00930706	0.255817	0.236182	0.109893	0.122785	0.151264	0.0555677	-0.0164836	-0.049922	-0.340944	-0.416206	-0.33994	-0.34208	0.15398	-0.106695
O15296	ALOX15B	0.829115	0.850858	1.1755	0.518476	-1.00061	-1.15221	-1.45682	-1.52131	-1.41895	-0.995276	-1.07664	-1.32446	-0.0646386	0.0616408	-0.0559731	0.0294426	-0.0400294	0.237904	0.191042	0.0664223	0.0436857	0.17334	0.127772	-0.921663	-0.840228	-0.737379	-0.842409	-1.06184	0.627481	0.857274	0.982439	0.995435	-0.91866	-0.611056	-0.255743	-0.758236	-1.03484	-0.0497926	-0.00895922	-0.149209	-0.072047	0.00559322	-0.167947	-0.343943	-0.329114	-0.239905	-0.203395	-0.1129
O15305	PMM2	0.29299	-0.0445098	0.057861	0.174404	-0.618507	-0.215052	-0.66613	-0.78027	-0.564491	0.20799	-0.564135	-0.488454	-0.0455465	-0.05266	-0.587612	-0.796921	-0.0363801	0.383889	0.403149	-0.193217	-0.417048	-0.299787	0.376409	-0.313751	-0.371205	-0.36022	-0.341102	-0.313798	-0.0938685	0.116082	0.0221782	0.171767	-0.162366	-0.172311	0.0264995	-0.0103756	-0.238247	-0.320639	-0.14848	0.190851	0.205269	0.182102	-0.836334	-0.753046	-0.59302	-0.705284	-0.195874	-0.217708
O15321	TM9SF1	0.0423523	0.0578072	0.117477	0.0180585	-0.381574	-0.367867	-0.435419	-0.131188	-0.0991034	-0.106768	-0.153963	0.00549364	0.23744	-0.144764	-0.0357687	0.226131	0.251265	-0.221818	0.0717375	-0.394263	0.331871	0.0228806	0.106639	0.122883	0.137611	0.343683	-0.0065025	0.0667092	-0.541962	-0.489806	-0.613373	-0.345535	0.299602	0.445073	0.179569	0.100472	0.294535	0.196376	0.263521	0.136708	-0.0493506	0.191474	-0.886741	-1.12188	-1.10759	-0.979138	-0.42568	-0.35543
O15344	MID1	-0.42762	-0.319162	-0.697951	-0.761019	0.207511	0.515081	0.13518	0.310861	-0.0672526	-0.428814	0.157742	-0.204145	-0.297622	-0.205814	-0.285361	-0.0950761	-0.223907	0.506843	0.0354487	0.237148	0.265923	0.255073	0.0600352	-0.227316	-0.242282	-0.369791	-0.393126	-0.419155	0.142912	0.283136	0.241476	0.331242	-0.318988	-0.118379	-0.136605	-0.240087	-0.511781	-1.29166	-1.24426	-1.28624	-0.9301	-0.808069	1.20149	1.03517	0.657932	1.07834	-0.0724091	0.252216
O15347	HMGB3	0.161968	0.161631	0.0151907	0.0736197	-0.649459	-0.632907	-0.499394	-0.383617	-0.201247	-0.0957499	-0.32501	-0.0191022	0.762154	0.0839765	-0.566248	-0.569694	-0.202627	-0.50654	0.306481	1.06703	-0.0392095	-0.510124	0.0167546	-0.0276517	0.0312136	0.0777079	0.0176328	0.117328	-0.592183	-0.682398	-0.723252	-0.677302	0.0798352	0.0748038	0.66258	0.116788	0.262558	0.407815	0.336708	0.127537	0.104785	-0.0195215	-0.658241	-0.804709	-0.915077	-0.833518	0.201679	-0.212334
O15355	PPM1G	0.147576	0.313865	0.713732	0.614014	-0.449768	-0.242458	-0.271316	-0.925011	-0.899642	-0.997619	-0.93747	-0.763826	0.535936	0.384741	0.394906	0.253209	0.270049	-0.490366	-0.125194	-0.536168	-0.374886	-0.46964	-0.315708	0.23472	0.145339	0.00358756	0.25311	0.306648	-0.448391	-0.653869	-0.812125	-0.871297	0.300753	-0.0750276	-0.334761	0.0151986	0.100997	-0.167272	0.140607	-0.0659274	0.0304036	0.197282	-0.393695	-0.375943	-0.281184	-0.326708	-0.616605	-0.00263845
O15357	INPPL1	-0.268929	-0.310819	-0.398376	-0.302322	0.212602	0.134522	0.0695297	0.252576	0.332405	0.437878	0.273249	0.372	-0.00286195	0.0187433	-0.0357333	0.0543954	-0.100708	0.0344186	0.145332	0.16188	0.144173	-0.00767998	0.129163	0.0406622	0.174692	0.112914	0.0519515	-0.070575	-0.179618	-0.32871	-0.377249	-0.396844	0.282772	0.0240789	0.0582645	-0.194156	-0.11941	0.339085	0.0703147	0.043129	-0.169157	-0.0221339	-0.319104	-0.159479	-0.410236	-0.345438	-0.129967	-0.286048
O15371	EIF3D	-0.207322	0.0203995	0.0896547	-0.0648519	-0.340524	-0.288442	-0.25439	-0.114737	-0.0137714	0.156803	-0.144915	-0.0539382	0.377311	0.166983	-0.118406	-0.0101587	-0.332229	-0.035579	0.169538	0.200282	0.00900782	-0.0271578	-0.156884	0.0688804	-0.0152622	0.0175605	0.226777	0.352239	-0.490734	-0.480625	-0.488252	-0.647085	0.239164	-0.0285502	0.355914	0.0638477	0.132071	0.0652019	-0.112531	-0.0928192	-0.366673	-0.431831	-0.0872443	-0.299907	-0.825335	-0.448078	0.264486	0.0594961
O15372	EIF3H	-0.0986796	-0.209383	-0.0847655	-0.111503	-0.52433	-0.585096	-0.289603	-0.548575	-0.108633	0.0255959	-0.243849	0.232289	-0.0425792	-0.263776	-0.293502	-0.207998	-0.27258	-0.196654	0.176605	-0.0817608	-0.034471	0.113614	0.215703	-0.251265	-0.27541	-0.0525913	0.0713987	0.0781351	-0.423926	-0.519505	-0.650364	-0.531551	0.321131	0.0716265	0.412923	0.446971	0.359865	-0.0612991	-0.103222	-0.152692	-0.0407264	-0.0341387	0.0389641	-0.107283	-0.162653	-0.101599	-0.0168754	0.0243677
O15379	HDAC3	0.0610872	0.0238452	0.274844	0.1259	-0.234742	-0.419561	0.00993954	-0.235496	-0.136363	0.0250208	-0.263522	-0.0869377	0.447787	-0.0929673	0.49213	0.11823	0.396876	-0.164244	0.506006	-0.752635	-0.377265	-0.246302	-0.645772	0.422077	0.378144	0.344782	0.185618	0.584635	-1.05201	-1.31724	-1.35384	-1.41298	0.168433	-0.8865	0.179007	-0.632506	-0.245936	0.166959	0.151667	0.122611	0.317219	-0.155117	0.250404	-0.138343	-0.38609	-0.0997478	0.501594	0.424643
O15381	NVL	0.660538	0.731351	0.324968	0.461081	-0.487445	-0.644569	-0.658791	-0.261485	-0.512256	-0.316147	-0.484622	-0.283208	-0.0721778	-0.120104	0.108421	-0.047219	-0.175513	-0.660324	-0.551207	-0.394798	-0.290884	-0.537033	-0.109668	-0.254995	-0.014923	-0.0721059	-0.0574002	-0.0556415	-0.567865	-0.406253	-0.293507	-0.487705	0.00761821	0.222818	0.14749	-0.0236069	0.0492602	0.084338	-0.096994	-0.0159515	0.0260931	0.136978	0.109185	-0.158073	-0.229286	-0.137629	-0.173757	-0.346126
O15382	BCAT2	0.196478	-0.132407	0.0604852	-0.0646401	-0.299337	-0.121628	-0.612281	-0.0964918	-0.2621	-0.500754	-0.535335	0.310446	0.506791	0.140828	-0.0658854	0.842307	0.201825	0.350446	-0.0543057	0.193514	0.277904	-0.0733476	-0.0313403	0.152718	-0.32696	0.115203	0.288064	0.151441	-0.674687	-0.823592	-0.885081	-0.852982	-0.0273718	0.462364	0.166241	0.149276	-0.111001	-0.417295	-0.104452	0.0149996	0.347401	0.582385	-0.570359	-0.645058	-0.530507	-0.607521	-0.631796	0.172886
O15391	YY2	0.169596	0.137186	0.0559658	0.0832374	-0.278545	-0.320309	-0.168503	-0.25908	-0.252922	-0.114868	-0.238784	-0.118608	0.168797	-0.014612	-0.228162	0.373323	0.0335429	-0.526789	-0.279978	-0.138493	-0.19762	-0.384962	-0.383715	0.0143586	0.26452	0.244496	0.204586	0.0843854	-0.506784	-0.689895	-0.594474	-0.527521	0.0932353	0.0537106	0.217555	-0.0231047	0.0564385	0.170932	0.216498	-0.0460262	0.350169	0.0924916	-0.206081	-0.220476	-0.0615468	-0.319268	-0.0929222	-0.145786
O15392	BIRC5	0.786199	0.570174	0.140879	0.402924	-0.689256	-0.195433	-0.324043	-0.236041	-0.881666	0.0495913	-0.471531	-0.293753	0.00330538	0.172981	0.244727	-0.0585373	0.142323	0.166952	-0.335272	-0.554546	0.215782	-0.27568	-0.748352	0.106851	0.260055	0.00575706	0.389634	0.237049	-0.85037	-0.922472	-0.886278	-0.908322	-0.232023	-0.0495756	0.0807378	-0.703075	0.0456863	0.346723	0.332794	0.169225	0.136094	0.162402	-0.609744	-0.732025	-0.750125	-0.72721	-0.118973	-0.351999
O15397	IPO8	-0.0417178	-0.108808	-0.141261	-0.145108	-0.142076	-0.15367	-0.331018	-0.477685	-0.301078	-0.055009	-0.517836	-0.293104	0.0454793	0.430081	0.213603	0.207704	0.128663	0.00091809	0.138956	0.289009	0.274837	0.259781	0.351013	-0.269677	-0.0269854	-0.359631	-0.271732	-0.29404	0.232762	0.0835146	0.195421	0.168718	-0.349084	0.0186867	-0.0128468	-0.373005	-0.155297	-0.349233	-0.397665	-0.415562	-0.281359	-0.190187	0.621446	0.541825	0.280152	0.356064	0.0464047	0.0875112
O15400	STX7	0.150807	0.0917658	0.347563	-0.0682285	-0.119067	-0.231162	-0.262679	0.159766	-0.197315	0.202482	0.0240114	-0.0340969	-0.018355	0.168988	-0.0126339	0.359431	0.478514	0.127467	0.276087	-0.0460048	-0.0397581	0.191082	0.42101	-0.548935	-0.532188	-0.647556	-0.672733	-0.665317	0.108162	0.467309	0.435531	0.598463	-0.341768	-0.416488	-0.215129	-0.0574158	-0.518875	-0.0637485	-0.0757007	-0.16997	-0.141519	-0.27832	0.0881892	-0.13936	-0.0503725	0.0512248	0.505348	-0.045827
O15427	SLC16A3	0.813545	0.610631	0.891799	0.749899	-1.7811	-1.5035	-2.10018	-1.06469	-1.17467	-0.597012	-0.67982	-0.831736	-0.720357	-0.0832388	-0.0892593	-0.509715	-1.00719	0.588077	0.533925	-0.301308	0.813978	-0.354707	0.498613	-0.442187	-0.868129	-0.979743	-1.12311	-1.08556	0.307489	0.945314	0.776611	0.752623	-1.53623	-0.594733	-0.388345	-0.313987	-1.53732	0.139975	-0.142289	0.505743	0.0928932	1.15276	-1.14515	-1.2411	-1.132	-0.868173	-1.40726	-0.665632
O15438	ABCC3	0.20996	-0.157482	0.283088	0.166068	0.0702499	-0.247974	0.603387	-0.0445812	-0.570857	0.0232317	-0.563207	-0.619314	-0.317275	0.0173654	-0.430278	0.100128	0.315544	0.0300149	-0.549858	-0.0103304	-0.0325711	0.0613499	-0.551878	-1.21273	-1.2507	-1.29415	-1.19995	-1.22552	0.828214	1.12638	1.24881	1.3406	-1.12794	-0.483696	-0.25241	-0.779982	-1.28895	-0.315246	-0.401723	-0.211972	0.0960142	0.171122	0.606956	0.345059	0.302102	0.315221	-0.133871	0.336421
O15439	ABCC4	0.600153	0.303836	0.265501	0.413827	-0.613669	-0.304203	-0.575089	-0.852504	-0.885123	-0.763636	-0.921908	-0.903237	-0.300356	-0.357289	-0.081493	0.0360725	9.83e-05	0.294092	-0.0556195	0.00213006	0.325919	0.501197	0.207804	-0.461222	-0.603402	-0.681266	-0.505564	-0.532363	0.217088	0.45841	0.522112	0.536605	-0.638647	-0.378738	-0.497517	-0.610136	-0.484236	-0.18632	-0.273218	-0.411147	-0.201217	-0.125226	0.230862	0.005534	-0.0217878	0.0607822	0.171575	0.193781
O15446	CD3EAP	-0.460414	0.0776902	-0.0112751	0.0112317	0.442329	0.244192	0.895214	-0.619765	-0.427037	-0.278187	-0.399222	0.34394	-0.232342	-0.117242	-0.225032	0.020168	0.4263	-0.480769	-0.0782602	-0.339904	-0.229061	-0.0595585	0.102811	-0.0943926	0.0857825	0.130801	0.0665423	0.0267505	-0.417274	-0.482571	-0.655894	-0.517726	0.45327	0.681812	0.412217	0.543643	0.645882	-0.149821	-0.172607	-0.219702	-0.430594	-0.132146	0.499506	0.297804	0.333359	0.420093	0.0832238	0.518357
O15460	P4HA2	-0.490943	-0.409614	-0.457952	-0.633931	0.344339	0.613641	0.255639	0.526915	0.387839	0.189931	0.42874	0.354835	-0.379899	-0.41133	-0.198462	-0.852591	-0.320693	0.947028	0.207693	0.264877	0.831147	0.12235	0.0422092	-0.484843	-0.870324	-0.851791	-1.0023	-0.749557	0.722568	0.919196	0.378962	0.54485	-0.448423	-0.499403	-0.165948	-0.412602	-0.767271	-0.245211	-0.509413	-0.624261	-0.38703	-0.537406	0.141121	-0.0304803	-0.126417	0.0316594	0.461356	0.299448
O15484	CAPN5	-1.5799	-1.72062	-1.31838	-1.49419	0.143941	-0.461613	0.294785	0.55166	0.0183227	0.0574935	-0.257582	-0.0552163	-0.349331	-0.0622661	-0.118267	0.393921	0.282231	0.664933	0.202635	0.554539	0.670879	0.643417	0.480032	-0.00686083	0.0468845	-0.103833	-0.0868407	-0.168735	0.517322	-0.12589	0.0706823	-0.323067	0.0461763	0.0976212	-0.148679	-0.395747	-0.723758	-0.174239	-0.288135	-0.364867	0.306305	-0.2074	0.252759	0.554325	-0.0757468	0.155897	0.0370052	0.473261
O15498	YKT6	-0.154603	-0.0695217	0.172366	0.0546869	-0.306033	-0.420106	-0.126517	-0.224018	-0.25224	-0.630305	-0.291622	-0.414148	-0.0393714	-0.175872	-0.017326	0.0785035	-0.072111	-0.0991704	-0.244551	-0.000131001	0.125763	-0.147405	-0.0441591	-0.304121	-0.406835	-0.321982	-0.138861	-0.24659	-0.0407009	-0.0229463	-0.156744	-0.107909	-0.207105	-0.162396	-0.280402	-0.0760913	-0.0498993	0.581224	0.358794	0.184957	-0.203605	0.0153353	-1.00289	-1.25054	-1.61479	-0.966334	0.0754419	-0.306127
O15504	NUPL2	0.268805	0.144412	-0.00823639	0.120023	-0.0494735	-0.130718	-0.0869305	-0.234976	-0.568838	-0.342845	-0.658971	-0.350269	-0.0024271	0.408465	-0.304463	0.631284	-0.107419	-0.424459	0.0171505	-0.446503	-0.15333	-0.181518	0.256381	0.129021	-0.133723	0.0947377	0.000269086	0.0378307	-0.527928	-0.282555	-0.395266	-0.417258	-0.0621043	0.275777	0.192437	0.23331	-0.449284	0.120466	0.139763	0.0869069	0.0834649	0.208824	-0.453708	-0.498617	-0.423562	-0.478226	-0.0837526	-0.150091
O15511	ARPC5	-0.0316015	-0.245128	0.13213	-0.077832	-0.324978	-0.218345	-0.325718	-0.068505	0.220763	-0.18477	0.0831929	0.11207	-0.264873	-0.317372	-0.733661	-0.693253	-0.83483	0.915126	0.400535	0.332886	-0.263648	0.073135	-0.173524	-0.99355	-1.05545	-1.00289	-0.788474	-0.755542	0.29435	0.858003	0.438427	0.649393	-0.958581	-0.4562	0.428726	0.434757	-0.427166	-0.434554	-0.42661	-0.245291	-0.0974898	-0.120641	-0.284764	-0.206668	-0.454852	-0.0211649	-0.0941934	0.0978469
O15514	POLR2D	-0.054834	0.553999	0.00219436	0.196885	-0.865786	-0.547033	-0.487212	-0.826977	-0.275146	-0.285516	-0.614059	-0.18948	0.409464	0.261704	0.284264	0.437578	0.21548	-0.253144	0.332482	-0.268458	-0.327073	-0.346285	-0.941916	0.386121	0.283999	-0.129531	0.0334666	0.120166	-0.65619	-0.512924	-0.165409	-0.612022	0.350583	0.264538	0.735063	-0.124157	-0.102279	0.172007	0.145118	-0.00914517	-0.153052	-0.270388	0.191669	-0.108077	-0.213696	-0.119231	-0.0493005	0.178522
O15530	PDPK1	-0.132831	-0.1776	-0.168676	-0.194107	0.070599	-0.0900425	0.0117507	0.0542653	-0.0244311	0.0683479	0.0414809	0.0340282	-0.531639	-0.318172	-0.313817	-0.125528	-0.208963	-0.219765	-0.185743	-0.0725748	-0.466279	-0.496287	-0.139769	-0.020284	-0.0553164	-0.0927355	-0.0588336	-0.0626351	-0.241858	-0.202018	-0.221433	-0.176469	0.0221516	0.0447143	0.0700725	0.0135123	-0.143777	-0.167439	0.106679	-0.162709	-0.00879887	0.120504	-0.397546	-0.432563	-0.463201	-0.515438	0.0548415	0.0601795
O15533	TAPBP	0.471994	0.354257	0.426782	0.354733	-0.391413	-0.523354	-0.536369	-0.466365	-0.00977515	-0.502952	-0.311476	-0.440612	0.303379	0.437854	0.668624	0.280539	-0.00222633	-0.305589	-0.372639	-0.151471	-0.0638804	-0.387277	-0.370432	-2.09538	-1.66053	-1.47966	-1.75737	-1.82815	0.277121	1.42608	0.862135	1.6138	-1.26234	-1.07504	-0.349354	-0.143979	-0.649608	0.650923	0.421926	0.038369	-0.102851	0.0066074	-1.37494	-1.346	-1.19533	-1.35494	0.708334	0.21859
O15550	KDM6A	0.136629	0.12852	0.257617	0.112378	0.0807129	-0.113278	-0.118213	-0.0986813	-0.590324	-0.436685	-0.420284	-0.416552	0.154889	0.531101	0.595626	0.062164	0.474129	0.270977	0.369379	0.506791	0.235377	0.961326	0.819775	-0.085939	0.586951	0.29961	0.307771	0.261126	0.271093	0.00569255	0.100697	0.0591136	0.375217	1.12048	0.0690529	-0.130259	0.410636	-0.0191033	0.0470877	-0.337835	-0.245578	-0.328465	-0.169167	-0.548718	-0.00271052	-0.172474	0.363808	-0.0506226
O15551	CLDN3	1.01363	1.12745	1.14159	1.29112	-1.81873	-1.67515	-2.20024	-2.36297	-1.98168	-2.26875	-2.53176	-1.75378	0.58492	0.212093	0.361759	0.627133	0.307735	-0.480362	-0.340462	-0.987493	-0.626864	0.0857312	0.0865701	0.424454	0.753623	0.39567	0.0835811	0.324436	-0.0933408	-0.531686	-0.522661	-0.616833	0.684824	0.408671	1.12962	0.248008	0.306394	0.315795	0.264322	0.682755	0.465529	0.656434	-1.13224	-1.1184	-0.939229	-1.14951	-1.22011	-1.2224
O43143	DHX15	0.272891	0.304924	0.410627	0.325163	-0.592386	-0.291011	-0.493888	-0.430305	-0.388129	-0.201099	-0.416964	-0.216875	0.372296	0.213487	0.181409	-0.00135627	0.116563	-0.383913	0.051114	-0.255866	-0.265618	-0.292358	0.0566431	0.0713582	0.129324	0.165716	0.116462	0.260496	-0.432342	-0.550608	-0.681196	-0.685992	0.228323	0.188346	0.156988	0.221567	0.308215	0.315841	0.293513	0.200457	0.0165118	-0.0227843	-0.595491	-0.648581	-0.732232	-0.752212	0.0784438	-0.18882
O43148	RNMT	0.431288	0.296719	0.491213	0.477178	-0.529411	-0.658893	-0.508696	-0.75424	-0.636841	-0.611274	-0.734059	-0.547584	0.259229	-0.0778461	0.0497876	-0.0263238	-0.00788249	-0.0889205	0.0627369	0.00631628	-0.0566487	-0.219836	-0.00659121	0.123289	-0.00552502	0.021694	0.108137	0.414274	-0.637031	-0.754303	-0.953972	-1.02463	0.205336	0.164753	0.213425	0.36878	0.338166	0.307633	0.223199	0.0292596	0.0378237	-0.0460367	-0.0987597	-0.392451	-0.563493	-0.516756	-0.0193189	0.00345631
O43149	ZZEF1	-0.074343	-0.324483	-0.399772	-0.384265	0.00850311	-0.0459441	0.00581648	-0.0152527	-0.0288463	0.339835	0.114289	-0.133764	-0.423741	-0.152912	-0.44947	-0.116792	-0.0861924	0.179014	0.249095	0.236784	0.126811	0.35014	0.0923134	-0.54542	-0.473174	-0.380684	-0.515282	-0.599848	0.157611	0.394576	0.463158	0.62367	-0.223426	-0.382116	0.0236778	-0.107314	-0.411383	-0.395815	-0.51196	-0.403286	-0.37193	-0.297535	0.17899	0.0328416	-0.117967	0.0928691	0.230209	0.385522
O43150	ASAP2	0.0391091	-0.153531	0.0311182	-0.157939	0.414042	0.314481	0.266031	-0.0737213	-0.150826	0.0659033	-0.00368391	-0.0415673	-0.0380232	0.0822833	0.179934	0.103541	-0.0106342	-0.0585918	0.0108657	0.0274664	0.28038	-0.0634892	0.0600194	0.0881681	0.151899	0.0556748	-0.0386603	-0.230056	-0.19318	-0.533677	-0.337806	-0.366223	0.00154641	0.061635	0.0111919	-0.201179	-0.0399324	0.0405123	-0.0670665	0.0160768	0.0943038	0.201795	-0.190939	-0.277519	-0.256964	-0.2716	0.187259	0.138063
O43156	TTI1	0.214613	0.382806	0.299657	0.366288	-1.16461	-0.925044	-0.913128	-1.22995	-1.29937	-0.828447	-0.950072	-0.979434	0.112543	0.318073	0.0166185	0.577302	-0.167988	-0.760062	-0.339897	-0.161807	0.334902	-0.243041	0.146291	0.0263505	0.301059	0.0396619	0.365918	0.251675	-0.37437	-0.869164	-0.831561	-0.207744	-0.172283	0.0579609	-0.411495	0.364725	-0.136329	0.0903165	0.173504	0.0515559	0.123847	0.505935	-0.97831	-0.987172	-0.729847	-0.802581	-0.426421	-0.234663
O43157	PLXNB1	-0.093361	-0.137554	-0.258545	-0.255395	0.137145	0.0871855	0.291968	-0.0974725	-0.306459	-0.0443784	-0.108795	-0.10437	0.31696	0.139548	0.239322	0.292468	0.0950791	0.0242307	-0.456664	0.237072	0.0591233	-0.105912	0.32434	-0.05407	0.36516	0.0792473	-0.166211	-0.151053	-0.344673	-0.354102	-0.258505	-0.250393	0.161932	-0.152007	-0.101861	-0.23897	0.2465	-0.576434	-0.636849	-0.808654	-0.791688	-0.560534	0.631354	0.324545	0.0274493	0.613632	-0.424811	-0.172838
O43159	RRP8	0.0879911	0.131584	-0.279642	-0.0507055	-0.393474	-0.448907	-0.168839	-0.089017	-0.38031	-0.0637802	-0.114501	-0.156589	0.300715	-0.0649176	-0.0962749	-0.0125863	-0.214461	-0.398012	-0.394228	-0.00697189	-0.0768233	-0.121812	-0.267515	-0.548476	-0.431488	-0.579243	-0.48496	-0.44281	0.742145	0.38159	0.404501	0.375079	-0.210191	0.0788702	0.129968	-0.030301	-0.35533	-0.0454495	-0.0775168	-0.108362	0.337215	0.313232	-0.249013	-0.327873	0.0120608	-0.0556072	-0.424918	-0.71557
O43164	PJA2	-0.00669694	-0.0331893	0.0163311	-0.0895242	-0.132165	-0.152152	-0.125197	-0.0711449	-0.0213961	0.00872832	-0.0677811	0.0302422	-0.241585	-0.204887	-0.341802	-0.197611	-0.0340885	0.587361	0.0463309	-0.000190531	-0.00421109	-0.146071	-0.162518	0.0385347	0.0133276	-0.0949951	-0.0505955	-0.0104282	0.617812	0.479806	0.322648	0.436892	-0.0477488	0.156913	-0.450663	-0.0133765	0.0461361	-0.0690939	-0.0783491	-0.117624	-0.0951343	-0.0771624	0.0222387	-0.100023	-0.182498	-0.133575	0.160039	0.00773817
O43166	SIPA1L1	0.232668	0.104028	0.0706	0.039624	-0.0711733	0.0328053	-0.178676	-0.395878	-0.273194	-0.214623	-0.276498	-0.228292	0.369648	0.0864908	-0.0282959	0.0415841	-0.296286	-0.0523096	-0.361171	-0.234354	0.0348515	-0.466096	-0.0924129	-0.102219	0.0784842	-0.0339526	-0.0964604	-0.14973	-0.0583903	0.00907617	-0.154614	-0.0301428	0.181811	-0.170425	0.38142	-0.0283321	-0.0506431	0.0326743	0.0763055	0.0317282	-0.0183413	-0.169859	-0.0178643	-0.111353	-0.257723	-0.114535	-0.151251	-0.345565
O43169	CYB5B	-0.0391347	-0.349244	-0.364938	-0.199726	0.032421	-0.217577	0.0614633	0.108685	-0.0411737	-0.00370687	-0.121562	-0.223706	0.138013	0.237527	0.0294881	-0.345026	-0.0562011	0.207829	-0.238567	-0.291161	-0.299931	-0.277062	-0.437604	-0.229433	-0.460337	-0.569424	-0.645208	-0.618542	0.581725	0.600368	0.606215	0.779586	-0.366685	-0.514758	-0.634222	-1.00251	-0.892964	0.0867989	0.107243	-0.090483	-0.215262	0.0800515	-0.13055	-0.403062	-0.23841	-0.245935	-0.195103	-0.0832093
O43172	PRPF4	0.440947	0.460259	0.494468	0.449237	-0.533998	-0.733086	-0.366341	-0.817359	-0.595076	-0.594144	-0.695839	-0.458833	0.303141	0.232163	0.104905	0.0949002	-0.0134638	-0.573664	-0.426868	-0.105099	-0.249816	-0.574993	-0.256123	0.154477	0.180429	0.285945	0.28628	0.277071	-1.15563	-1.36043	-1.19795	-1.42666	0.0908924	0.309009	0.0956516	0.0972309	0.346639	0.419626	0.1762	0.0327953	-0.0455557	-0.0738201	-0.533055	-0.879761	-0.880341	-0.676523	0.0601464	-0.237534
O43175	PHGDH	-0.142144	-0.254526	-0.176385	-0.173375	-0.170924	0.158383	-0.222827	-0.148614	-0.140141	-0.134865	-0.585156	-0.0900602	0.0817775	0.0745555	0.186669	0.291931	0.0714174	-0.59575	-0.472882	-0.300919	-0.276385	-0.135355	0.0491999	0.0164343	0.0781616	0.315913	0.296242	0.195835	-0.450028	-0.838012	-0.688473	-0.751731	0.341451	0.11737	0.00685303	0.152591	0.372203	0.325267	0.316451	0.220447	0.410876	0.43304	-0.94507	-1.05482	-1.08038	-1.12853	-0.436392	-0.703188
O43181	NDUFS4	-0.216391	-0.0725021	0.706762	0.405426	-0.171892	-0.214138	-0.456341	-0.604572	-0.370542	0.1232	-0.422732	0.227651	0.66199	-0.290246	-0.981637	-0.0722831	-0.548042	0.612077	0.180187	-0.0619607	-0.343474	-0.330213	-0.336998	0.265918	0.0503793	-0.0903531	-0.114803	0.586571	-0.208635	0.162839	-0.141991	0.178401	0.329438	0.192003	0.732314	-0.11431	0.214093	-0.0458485	0.0338697	-0.158033	-0.270229	0.0286559	-0.0248887	-0.390118	-0.280927	-0.361526	0.144408	0.169883
O43237	DYNC1LI2	-0.578991	-0.716807	-0.39625	-0.900233	0.373389	0.179353	0.183019	0.374295	0.598773	0.684646	0.189868	0.653266	-0.265915	-0.356221	-0.300591	-0.503983	-0.489021	0.576123	0.54366	0.0776255	0.0617535	0.232261	-0.188785	0.00498223	0.0367406	0.101864	0.0713641	0.0837926	-0.394701	-0.304738	-0.534483	-0.431382	0.343127	-0.0363747	0.45173	0.409993	0.153688	-0.2659	-0.366834	-0.14942	-0.28357	-0.13903	-0.0591039	-0.0280366	-0.517336	-0.0438905	0.244881	0.0455693
O43242	PSMD3	0.279841	0.315987	0.189586	0.234724	-0.707691	-0.570376	-0.485831	-0.329855	-0.30068	-0.362446	-0.418389	-0.286734	-0.00783337	0.0658947	0.0734625	-0.0328449	-0.173129	-0.117111	-0.252074	-0.0924047	-0.0299491	-0.0712768	0.0075549	-0.0887573	-0.225211	-0.0985147	-0.0126537	-0.0424034	-0.219217	-0.425272	-0.339786	-0.492926	0.141326	0.183927	0.179244	0.16038	0.0972167	0.150361	0.0679214	0.0101895	0.158604	0.305338	-0.645611	-0.609192	-0.478266	-0.535876	0.154314	0.0553448
O43252	PAPSS1	0.680834	0.543562	0.708192	0.691023	-0.786158	-0.711377	-1.00892	-0.97339	-1.39319	-1.2312	-1.23363	-1.14326	0.27134	-0.189646	-0.0193802	-0.551109	-0.296816	0.0445053	-0.0353309	-0.0649338	-0.0276009	-0.252105	-0.0433508	-0.200121	-0.393296	-0.359222	-0.0433328	0.0712603	0.0245494	-0.169392	-0.0738632	-0.275727	-0.0551273	-0.106389	0.000575951	0.108381	0.0155163	-0.0551566	0.0521922	0.145601	0.244073	0.602583	-0.362166	-0.634998	-0.776985	-0.728379	-0.523015	-0.460978
O43264	ZW10	0.327726	0.165445	0.306879	0.230344	-0.515154	-0.359047	-0.585914	-0.551141	-0.351113	-0.120193	-0.506208	-0.28378	0.0957682	0.250991	0.0882511	0.0172484	0.00798819	-0.287816	0.0913315	0.118206	0.205186	0.168117	0.125597	-0.137325	-0.110386	-0.201066	-0.0658445	-0.106474	-0.31775	-0.373452	-0.479291	-0.172865	0.0639499	-0.000342162	0.203966	0.154098	0.124606	0.374348	0.254382	0.102588	0.166259	0.295362	-0.699329	-0.712546	-0.596922	-0.719703	0.0419693	-0.162714
O43278	SPINT1	0.68916	0.60918	0.93919	1.05423	-0.955341	-0.604031	-0.730334	-0.84511	-0.770405	-1.61218	-1.34281	-1.62948	0.376196	0.16175	0.303419	0.219227	0.0590472	-0.7558	-0.655103	-0.205952	-0.158835	-0.516593	-0.178056	0.328648	0.299008	0.22771	0.131756	0.289526	-0.399745	-0.549615	-0.56947	-0.726984	0.404745	0.388343	0.560683	0.247847	-0.0606941	0.865331	0.74259	0.428469	0.164531	0.173905	-1.26798	-1.6693	-1.28602	-1.47007	-0.314766	-0.739704
O43290	SART1	0.243907	0.203212	0.0386417	0.202125	-0.325477	-0.448244	-0.00150636	-0.489292	-0.489817	-0.0883649	-0.421979	-0.420052	0.0587165	0.0975614	0.0412633	0.187452	0.0722382	-0.162823	-0.144747	0.0148425	-0.0597002	-0.074623	-0.0843436	0.13615	0.161598	0.058847	0.00602177	0.054496	-0.346187	-0.359603	-0.29722	-0.32082	0.195985	0.233444	0.127893	0.0509901	0.0738436	0.0432296	0.12941	0.00013934	0.0245457	0.0666831	-0.349859	-0.338433	-0.294905	-0.351532	-0.0193624	0.0290701
O43291	SPINT2	1.2687	1.42897	1.37478	1.64453	-2.38746	-2.02665	-2.94027	-2.58765	-2.62983	-1.83897	-2.93313	-2.34796	1.0496	-0.0244988	0.525261	-0.134096	0.041095	-0.680274	-0.24711	-0.227178	-0.353409	-0.546816	-0.377378	0.471947	0.306166	0.571674	0.364489	0.863294	-1.05291	-1.47837	-1.58641	-1.59214	1.21027	0.717544	1.09206	0.106489	0.523172	1.64899	1.22957	0.172943	-0.337357	-0.381914	-1.68893	-1.45156	-1.13159	-1.33215	0.357544	-1.21856
O43292	GPAA1	0.553748	0.706635	0.561366	0.643099	-0.855329	-0.276799	-0.854642	-0.755073	-0.363835	-0.605624	-0.231341	-0.772107	0.107671	0.321375	0.216657	0.222289	-0.303741	-0.300395	-0.416644	-0.610702	-0.615493	-0.66831	-0.0674554	0.201482	0.13426	0.140612	0.00546276	0.156848	-0.180346	-0.0407417	-0.167324	-0.18252	-0.14079	-0.270062	0.295214	0.0582677	0.0301094	0.217782	0.120469	0.282236	0.209451	0.503004	-0.685004	-0.87156	-1.01396	-0.449532	-0.502282	-0.426581
O43293	DAPK3	-1.39478	-1.30768	-1.48513	-1.29272	1.12082	0.656671	0.883769	1.11676	0.699336	0.440697	0.522209	0.409951	-1.1594	-0.582812	-0.666914	-0.489636	-0.312808	1.08843	1.00584	0.933297	0.393046	0.432416	0.501613	-0.994868	-0.85396	-0.806128	-1.01749	-1.00497	0.465485	0.571059	0.614977	0.818074	-0.558883	-0.345605	0.215201	-0.272642	-0.584988	-0.953534	-0.923479	-1.19578	-1.08832	-0.961004	1.01235	0.691288	0.415655	0.891592	0.369753	0.476878
O43294	TGFB1I1	-2.0675	-2.02654	-1.839	-1.80921	1.30159	0.506613	0.959178	0.951867	0.837463	0.75074	0.30685	0.762573	-2.1842	-1.97049	-2.57385	-2.50379	-2.27799	2.46143	1.56811	1.56644	1.0918	0.932135	-0.22908	-1.29772	-1.33499	-1.41751	-1.35884	-1.39628	0.836089	1.19814	1.02163	1.22742	-0.848678	-0.712275	-1.22549	-1.03327	-1.22972	-1.85044	-2.14822	-1.82565	-1.84951	-1.8822	1.42902	1.38538	0.739214	1.37346	0.2771	1.03567
O43295	SRGAP3	0.159884	0.110697	0.0211311	0.0707269	-0.284703	-0.297772	-0.0145877	-0.260377	-0.29455	-0.159945	-0.208942	-0.176974	0.150592	0.164424	0.0534835	0.38305	0.379589	-0.828077	-0.523183	-0.687868	-0.407558	-0.206062	-0.125359	0.273238	0.307534	0.227651	0.20686	0.217737	-0.774055	-0.973082	-0.994592	-1.0902	0.118883	-0.344412	0.37336	-0.198565	-0.0925802	0.147427	0.439039	0.0731972	0.340669	0.361605	-0.70824	-1.14216	-0.518546	-0.871783	-0.529548	-0.0531587
O43299	AP5Z1	0.138484	-0.0726792	-0.392562	-0.410081	0.636608	-0.00953233	0.503837	-0.0127337	-0.104511	0.0581328	0.195077	-0.0438377	0.214345	0.23397	0.382864	0.451875	0.176159	0.218362	0.294324	0.293286	0.149747	0.446063	0.462419	-0.448877	-0.533526	-0.588609	-0.423945	-0.511537	0.0245473	0.313818	0.354217	0.402679	-0.288242	0.0835454	0.333435	0.0466381	-0.468211	-0.445817	-0.361859	-0.242816	0.00833074	0.0252274	-0.463902	-0.649685	-0.200833	-0.216936	-0.257777	-0.390836
O43301	HSPA12A	-1.44836	-1.44637	-1.69441	-1.68634	0.815673	0.711068	0.87341	0.879293	0.86134	0.686304	0.897092	0.768107	-0.751144	-0.6979	-0.793007	-0.605534	-0.585425	1.01357	0.373173	0.309023	0.415899	0.410411	0.220283	-0.93408	-0.990165	-1.25062	-1.38436	-1.22153	0.611761	0.792064	0.911866	1.16757	-0.727205	-0.770682	-0.473271	-0.682644	-0.867006	-0.849782	-1.02979	-1.09	-1.21721	-1.23953	0.793231	1.01451	0.27351	0.786133	0.138388	0.916029
O43306	ADCY6	-0.166205	-0.248298	-0.291745	-0.31243	0.199869	0.133689	0.325584	0.172353	0.0219222	0.143509	0.0400328	0.0296199	-0.248793	0.0587579	0.0499011	0.28352	1.0076	0.252557	-0.262549	0.0510009	-0.0457445	0.926967	0.466988	-0.0200724	0.0289093	-0.0914458	-0.108579	-0.128375	0.0753688	-0.128762	-0.0756371	-0.135182	0.0574277	0.175706	-0.0100545	-0.037184	-0.110849	-0.536488	-0.478672	-0.495406	-0.389461	-0.550732	0.433265	0.316446	0.40036	0.288618	-0.242678	0.345136
O43310	CTIF	-0.413237	-0.423813	-0.514425	-0.45781	0.210195	1.05261	0.430068	0.591551	0.175504	0.0195253	0.679101	-0.228888	-0.290015	-0.387079	-0.480446	-0.353551	-0.288504	0.645179	0.0490811	-0.378058	-0.288682	-0.204885	0.173032	-0.278936	0.00839146	-0.30664	-0.271548	-0.111227	0.33402	0.529474	0.444684	0.387714	-0.353045	-0.426766	-0.37338	-0.377097	-0.724886	-0.662962	-0.571635	-0.47423	-0.353514	-0.446491	0.647572	0.432734	0.0947812	0.446482	0.287932	0.363298
O43312	MTSS1	-1.25332	-0.974821	-1.323	-0.955302	1.20074	1.15344	0.642209	0.537396	0.436283	0.171444	-0.00927474	-0.135851	0.194287	-0.0664669	-0.00816123	-0.00927679	0.0369195	-0.135785	-0.327479	-0.150624	-0.0409924	-0.0360436	-0.207874	-0.76087	-0.433109	-0.726726	-0.739859	-0.486536	0.659953	0.452363	0.701937	0.669262	-0.896476	-0.22832	-0.270629	-0.294329	-0.427734	-0.603121	-0.605731	-0.800486	-0.705519	-0.72739	0.676165	0.457955	0.2874	0.467831	0.0786594	0.422926
O43314	PPIP5K2	-0.328979	-0.0515573	0.212174	-0.064245	0.0337585	0.0898182	0.379675	-0.0763117	-0.120942	0.178337	-0.0346238	0.00839636	-0.251579	0.0754769	-0.170828	0.118723	-0.0441274	0.214791	-0.417641	-0.432922	-0.237305	0.0373015	-0.064444	-0.292875	-0.0903811	-0.351117	-0.296048	-0.341415	0.229178	0.267767	0.217255	0.333886	-0.351392	-0.120879	0.108115	0.293025	-0.255184	-0.14486	-0.115891	-0.0475467	0.00326427	0.0509581	0.357293	0.315699	0.407086	0.349039	0.205879	0.314084
O43318	MAP3K7	-0.233873	-0.269535	-0.280761	-0.374988	-0.406501	0.0154319	-0.229839	0.00154649	-0.196435	-0.384501	-0.215587	-0.270448	0.289106	0.15224	0.31145	0.0718852	0.175636	-0.0171999	0.353242	-0.28828	-0.170725	-0.0681988	-0.0585342	0.279183	-0.0161477	-0.248677	-0.108751	0.211585	-0.430402	-0.582178	-0.446012	-0.364134	-0.321776	-0.101237	-0.628826	-0.146405	-0.416737	-0.114308	-0.105979	-0.388506	-0.414437	-0.408441	-0.0855522	0.0959744	-0.099784	-0.060703	0.466924	0.859673
O43324	EEF1E1	0.313946	0.26399	0.381131	0.39137	-0.759536	-0.522111	-0.796582	-0.429982	-0.45695	-0.414185	-0.262109	-0.208938	0.338217	0.108651	0.186772	0.278477	-0.0648995	-0.522701	-0.185315	-0.35434	-0.431737	-0.415715	0.156917	-0.122284	-0.193455	0.139044	0.147798	0.116712	-0.417597	-0.600899	-1.0683	-1.13327	0.234112	0.244804	0.0876867	0.364162	0.182374	0.218548	0.183146	0.446397	0.359257	0.41775	-0.829553	-0.993851	-0.93817	-0.859152	-0.183114	-0.493797
O43347	MSI1	-0.118308	-0.267373	0.129674	-0.119671	-0.394259	-0.876341	-0.583267	-0.120278	-0.590759	-0.305786	-0.619088	0.225353	0.404344	0.23741	0.460704	0.673321	0.234829	-0.801575	-0.49801	-0.394017	-0.36591	-0.150241	-0.00589597	-0.0415475	0.0623996	0.0240129	0.0381335	-0.0631519	0.0645979	-0.626938	-0.242769	-0.507494	0.109463	0.394253	-0.239129	-0.0603961	-0.288375	0.148765	0.779721	-0.121813	-0.0336309	0.2357	-0.683855	-0.719546	-0.532231	-0.47585	-0.221453	-0.102758
O43353	RIPK2	0.334819	0.651382	0.667064	0.294343	-0.940189	-0.702026	-1.06295	-0.685671	-0.616599	-0.909708	-0.317531	-0.734874	-0.614481	-0.0887174	-0.18114	-0.547531	-0.354033	0.211784	0.232616	0.0390845	-0.375711	0.534838	-0.0896695	-1.03476	-0.817168	-0.84449	-1.04065	-0.975767	0.154778	0.957941	0.89872	0.968193	0.993262	-0.00906134	-0.333747	-0.664825	-0.93973	-0.2585	0.0880703	-0.284796	-0.292113	-0.294645	-0.054242	-0.074629	-0.20121	-0.0191995	-0.46438	-0.0838696
O43390	HNRNPR	0.229061	0.250653	0.216773	0.0930309	-0.396829	-0.176957	-0.075203	-0.545593	-0.241547	-0.268355	-0.376349	-0.0760696	0.592931	0.134526	0.194613	0.00070284	-0.218262	-0.312153	-0.493915	-0.119346	-0.300285	-0.259806	-0.22914	0.333002	0.192628	0.252828	0.101648	0.40523	-0.580032	-0.638368	-0.729728	-0.669775	0.642599	0.387222	0.665929	0.318619	0.418003	0.613439	0.401902	0.138352	-0.0297231	-0.122424	-0.537634	-0.565447	-0.682217	-0.670641	0.304345	-0.00512562
O43395	PRPF3	0.49992	0.460517	0.534377	0.495504	-0.816209	-0.528955	-0.763663	-0.792278	-0.633343	-0.642841	-0.812511	-0.465533	0.0678199	0.112725	0.0807404	-0.170048	-0.111425	-0.231375	0.0778001	0.104497	-0.0311273	-0.408589	-0.233998	0.0799316	0.196243	0.27986	0.214236	0.258673	-0.658846	-0.948232	-0.908054	-0.843233	0.30053	0.147504	0.587358	0.257205	0.537773	0.319222	0.229392	0.103304	0.12607	-0.0048167	-0.467704	-0.634178	-0.867445	-0.645924	0.0519999	0.0713918
O43396	TXNL1	-0.26481	-0.257058	1.54286	0.577504	-0.221486	-0.315751	-0.420452	-0.587211	-0.17205	-0.646382	-1.25754	-0.506929	-0.220327	-0.269818	-0.330891	-0.101776	-0.256359	0.763823	0.239146	0.187282	0.225013	0.0101216	0.247376	-0.479559	-0.21588	-0.524714	-0.136897	0.0540998	0.573592	0.303356	0.387017	0.0889696	-0.31734	-0.298174	-0.0555274	0.552113	0.301897	-0.570612	-0.530068	-0.426083	-0.388986	-0.224164	0.0404825	0.333752	0.0143241	0.275635	0.185492	0.0211972
O43399	TPD52L2	0.0997561	0.224773	0.499056	0.159383	-0.102829	-0.15649	-0.301699	-0.497366	-0.314878	-0.150823	-0.364449	-0.16214	0.027064	0.0511401	0.0399887	-0.271708	-0.00234056	0.00909875	-0.122696	0.00789219	0.0713366	0.191395	0.0024121	-0.230942	-0.381833	-0.410252	-0.187338	-0.305951	-0.138437	0.103255	0.00805197	0.144834	0.00537981	-0.181309	0.17017	0.327684	0.0522599	-0.267511	-0.25557	-0.160299	0.337908	0.11265	0.0342736	-0.0642389	-0.0429609	-0.100246	-0.251	-0.161017
O43402	EMC8	0.236792	0.29723	0.204956	0.227714	-0.311696	-0.186345	-0.0987892	-0.52273	0.00749001	-0.371419	-0.591246	-0.506311	-0.104691	-0.504455	-0.302313	0.0881165	0.379362	0.237055	0.111291	-0.939172	-0.534049	-0.191287	-0.526269	-0.0248465	0.111926	-0.218473	-0.326668	-0.0486234	0.229879	0.156741	0.136328	0.0484063	0.0678193	0.28507	-0.012246	-0.0887954	-0.685058	0.041705	-0.17739	-0.293513	-0.195657	-0.392	0.019221	0.0331613	0.160399	0.177009	0.167092	-0.157833
O43422	THAP12	0.0662835	-0.107474	-0.215002	-0.155041	0.0732876	0.193325	0.273954	-0.108932	-0.261464	-0.236534	-0.245952	-0.290678	-0.470871	-0.422268	-0.469563	-0.0844126	-0.449123	-1.09698	-0.504996	-0.184512	-0.139938	-0.284686	-0.116431	0.474981	0.499604	0.0938035	0.0535754	0.341997	-0.214184	-0.353473	-0.223767	-0.672057	-0.238076	-0.298288	-0.0781448	-0.916365	-0.725925	-0.0224151	0.0374711	-0.13409	-0.0735005	-0.0375322	-0.135667	-0.185086	-0.170567	-0.1886	-0.168258	-0.170439
O43426	SYNJ1	-0.30252	-0.2813	-0.170739	-0.247948	-0.271956	-0.0532311	-0.244606	0.137719	-0.189308	-0.149367	-0.0772265	0.0403454	0.354688	0.492604	-0.0190316	0.468129	0.298965	0.406628	0.602439	1.15662	0.588071	0.622847	0.311123	-1.08161	-0.807829	-0.807767	-0.940932	-0.945107	0.26681	0.639105	0.561011	0.622369	-0.717846	-0.264224	-0.421669	-0.353355	-0.425332	-0.403063	-0.419524	-0.639418	-0.446628	-0.311902	0.332337	0.471846	0.545087	0.491079	0.226095	0.53411
O43427	FIBP	0.0902089	0.144856	0.0399637	0.126661	-0.563165	-0.373553	-0.271649	-0.231016	0.00717647	0.190168	-0.0375045	0.116016	-0.18645	-0.160047	-0.0239458	0.0977791	0.00859251	-0.00700456	-0.394636	-0.24132	-0.228602	0.0392128	0.0290544	-0.400962	-0.482651	-0.280364	-0.167846	-0.175936	-0.0347116	0.284422	0.177806	0.275967	0.0238018	0.0819107	0.400086	0.194825	-0.154596	-0.154368	-0.180977	-0.157132	-0.0726755	-0.0347689	-0.230168	-0.251141	-0.276663	-0.303528	-0.121499	0.0020188
O43432	EIF4G3	-0.130735	-0.1035	-0.24819	-0.223497	-0.160154	-0.0203515	-0.161025	-0.1044	-0.0974037	-0.0697126	0.21928	-0.185904	-0.0377256	-0.0560542	-0.167596	-0.119968	-0.0924107	0.301578	0.150687	0.110773	0.305861	0.262376	0.0549723	0.0787857	0.0148859	-0.0364195	0.0878221	0.0674562	-0.38869	-0.457113	-0.361498	-0.342949	0.0574534	-0.0549704	-0.032933	-0.0533342	-0.147251	0.24869	0.173901	-0.127775	-0.151906	-0.0572205	-0.32755	-0.491642	-0.349374	-0.42184	0.0218145	-0.215741
O43447	PPIH	0.0133852	-0.0403075	0.626352	0.244085	-1.11163	-0.919647	-0.539468	-0.70408	-0.200337	-0.113031	-0.995702	-0.345161	-0.118817	-0.245112	-0.278197	-0.158949	-0.703287	0.0186977	-0.22913	-0.103285	-0.648158	-0.730891	-0.534951	-0.108079	-0.261967	-0.0860633	-0.0191273	-0.12144	0.263779	-0.0586736	-0.210041	-0.398114	-0.52258	0.0430157	-0.127512	0.189522	-0.134607	0.115604	0.208502	-0.209415	-0.0558993	-0.10392	-0.314812	-0.495553	-0.723734	-0.367794	0.0235182	0.280878
O43464	HTRA2	-0.032259	0.0512136	0.0388639	0.0489384	-0.105607	-0.211356	-0.0759402	-0.556891	-0.1696	0.0797154	-0.282613	0.0869559	-0.222533	0.0164369	0.369514	0.454301	0.691482	-0.0289551	0.0492542	-0.144664	0.219443	-0.134617	0.210285	0.176918	0.233328	-0.0425661	-0.165659	-0.175575	0.154185	0.0426221	0.178398	0.455309	-0.227732	0.277426	0.526219	-0.363727	-0.281598	-0.0848735	0.0885784	-0.130811	0.355524	0.00686992	0.240099	0.0536436	0.259069	-0.389903	0.138498	-0.0975344
O43488	AKR7A2	-1.00101	-1.05265	0.409283	-0.237746	0.406062	0.406058	0.0042225	0.43917	0.540562	0.114564	0.15864	0.192086	-0.268421	-0.367357	-0.4761	-0.447979	-0.221175	0.811678	0.735465	0.412936	0.136088	0.321452	0.0990961	-0.875054	-0.98119	-0.819083	-0.262182	0.306288	0.455767	0.15421	-0.101939	-0.396505	-0.310724	-0.499148	-0.0469374	1.05382	0.519704	-0.421434	-0.416002	-0.49961	-0.286942	-0.248964	0.143475	0.0203688	-0.0968716	-0.0197389	-0.213239	-0.0152765
O43490	PROM1	0.575091	0.738858	0.966836	0.578132	-0.8681	-0.580949	-1.18775	-0.825532	-0.707501	-0.877358	-1.23654	-1.34486	-0.162076	-0.0399786	0.0658666	-0.0670853	0.245606	-0.0841278	0.0660706	0.0768782	0.225501	-0.147724	0.100269	0.037744	0.230754	0.155863	-0.148011	-0.0388479	0.0395208	-0.421473	-0.358667	-0.626474	0.145658	0.199764	0.165226	0.144955	0.198701	-0.141653	-0.239536	0.287667	0.323464	0.517214	-0.229262	-0.202801	0.109914	-0.0512946	-0.371834	-0.201681
O43491	EPB41L2	-0.341433	-0.49359	-0.316349	-0.355675	0.225285	0.149909	0.179704	0.223465	0.200118	0.0542905	-0.0696144	0.128236	-0.196798	-0.113594	-0.248802	0.330128	0.171024	0.111822	-0.212565	0.024835	0.0315865	0.0244303	0.113168	-0.716154	-0.772943	-0.835228	-0.558866	-0.529701	0.27304	0.558577	0.421017	0.593511	-0.253762	-0.325077	-0.198768	0.170541	-0.295936	-0.700112	-0.711408	-0.929054	-0.771907	-0.846615	0.721418	0.718017	0.2573	0.498316	0.195464	0.635609
O43493	TGOLN2	0.219146	0.454606	0.347929	0.37426	-0.54851	-0.56058	-0.920768	-0.92191	-0.464995	-0.144919	-0.493735	-0.128573	-0.475459	-0.655369	-0.731961	-0.678711	-0.152452	1.01361	0.65419	-0.209152	0.30596	0.609787	-0.068029	-0.295819	-0.129082	-0.200901	-0.385494	-0.480159	0.0126324	0.191554	0.212705	0.192306	0.0983379	-0.453257	0.761129	-0.0746295	-0.109527	0.246092	0.241152	0.232197	0.044693	-0.230237	-0.890987	-0.988647	-1.08538	-0.712745	-0.0196548	-0.363888
O43505	B4GAT1	0.0384658	0.0109336	0.0356082	-0.00554089	-0.186719	-0.0861209	-0.205029	-0.198543	-0.240071	-0.12669	-0.193781	-0.187585	0.0411378	0.267588	0.0424702	0.0776081	0.524656	-0.0449806	0.429995	-0.175442	-0.219245	0.140801	0.212358	-0.386828	-0.590757	-0.582388	-0.382832	-0.469429	0.540408	0.576794	0.232626	-0.0624563	-0.553876	-0.609145	-0.623872	-1.0869	-0.85826	0.473377	0.347084	-0.0909906	-0.0460163	0.0577427	-0.424223	-0.484958	-0.643179	-0.828114	-0.441119	-0.552457
O43516	WIPF1	-0.313658	-0.329414	0.0801242	-0.205622	0.800966	0.623984	0.442784	0.110082	-0.109206	-0.0265185	0.490141	-0.292749	-0.597342	-0.440716	-0.468482	-0.487342	-0.521362	1.09768	0.712172	0.866368	0.643654	0.617477	0.198187	-1.35008	-1.44537	-1.50006	-1.4521	-1.76322	0.612656	1.27043	1.45953	1.57511	-2.08658	-1.38875	-0.894739	-0.807543	-1.57664	-0.583341	-0.465493	-0.55174	-0.184784	-0.342141	0.246959	-0.0845651	0.0268752	0.127421	0.449187	0.519095
O43520	ATP8B1	-0.152517	-0.284007	-0.39557	-0.22647	0.28694	-0.0908178	0.231947	-0.213541	-0.263279	-0.223983	-0.219436	-0.195444	0.105637	0.231603	0.173669	0.335896	0.198757	-0.369168	-0.428443	-0.30367	-0.182944	-0.315986	-0.20065	0.148398	0.300789	0.0410591	0.099979	-0.082582	-0.452504	-0.45141	-0.460065	-0.371832	0.0206298	0.393552	-0.106081	-0.129086	-0.335202	-0.271775	-0.00440944	0.721975	0.873667	1.31916	-0.858679	-1.11468	-0.874858	-0.88244	-1.32821	-0.859042
O43524	FOXO3	-0.0843869	-0.204048	-0.105914	-0.149433	-0.0902888	-0.00185088	0.105814	-0.200574	-0.182093	-0.0414716	-0.428244	-0.218066	0.291222	-0.248176	-0.415924	0.151734	-0.431601	-0.228668	0.0157561	0.308602	-0.0462988	0.0608631	-0.34817	-0.0995728	0.129373	0.207395	-0.0663755	0.244643	-0.562396	-0.330528	-0.677282	-0.89686	0.437816	0.384342	1.13757	1.43451	0.741458	0.0208634	-0.0912154	-0.167137	-0.146032	-0.16812	-0.0796497	-0.18343	-0.344147	-0.257015	-0.0181375	0.0982315
O43556	SGCE	-1.14095	-1.54957	-1.64887	-1.56159	1.19243	0.952947	1.14648	0.965956	0.512956	0.621714	0.417299	0.394229	-1.78326	-1.29149	-1.26405	-1.27961	-1.34896	2.44265	1.46896	2.06992	0.824356	1.00985	0.0839218	-1.16074	-1.08467	-1.17286	-1.22233	-1.2482	0.605977	0.869435	0.811694	1.26807	-1.1127	-0.626668	-0.525075	-0.964464	-1.37539	-2.68569	-2.7459	-2.74986	-2.62178	-2.68254	1.33214	1.64721	0.825231	1.40478	0.105447	0.63006
O43566	RGS14	-0.0808765	0.0128921	0.137438	-0.426993	-0.309416	-0.577729	-0.678047	-0.503224	-0.367565	-0.296853	-0.362753	-0.44776	-0.0580792	0.0693863	-0.0836163	-0.066588	-0.113186	0.218814	0.0326887	0.0287465	0.132525	0.149278	0.246601	-0.38447	-0.386606	-0.375746	-0.409278	-0.366759	0.176336	0.336666	0.287976	0.23766	-0.0929386	-0.252701	0.131906	-0.0452825	-0.309282	-0.0403063	-0.0454941	-0.0753897	-0.0748943	0.0506525	-0.27467	-0.320386	-0.31944	-0.282045	0.0374108	0.053012
O43583	DENR	-0.331073	-0.298534	0.0619639	-0.0332296	0.194557	0.201494	0.0938608	-0.365295	-0.0861098	-0.427393	-0.440431	-0.108723	0.10037	-0.273309	0.115256	0.171029	-0.233324	0.332486	-0.321507	0.0657837	0.083361	-0.196305	-0.058866	0.0138203	-0.355128	-0.328405	-0.0393957	0.214152	-0.0970607	0.0397945	-0.328656	0.0894687	-0.31451	-0.579438	-0.408577	-0.411727	-0.400024	0.0193549	-0.00943928	-0.032583	0.0212677	0.167362	-0.263488	-0.289592	-0.476548	-0.280804	-0.168601	-0.187384
O43592	XPOT	0.0638077	0.204963	0.158923	0.145538	-0.581473	-0.68687	-0.500244	-0.202992	-0.215618	-0.20441	-0.25902	-0.307831	0.133811	0.321279	0.293239	0.0689442	0.248191	-0.401776	-0.0833764	-0.462411	-0.302194	-0.250172	0.197306	-0.00735026	-0.0302254	0.0534431	0.188801	0.0375264	-0.0342969	-0.173371	-0.119609	-0.3547	0.0990576	0.112345	0.221926	0.223521	0.0653311	-0.0775466	-0.0451764	-0.0192852	-0.0483493	0.0373474	-0.221567	-0.186985	-0.200213	-0.232849	0.0288295	-0.173218
O43598	DNPH1	-0.266711	-0.361511	-0.0679825	-0.307333	0.666619	0.00114663	0.250697	-0.0755132	-0.582194	0.0845105	-0.138689	0.609273	0.304179	-0.339446	-0.200188	0.321571	1.35516	0.194551	0.0592208	-0.160041	-0.0721738	0.246407	0.880467	-0.146743	-0.0958065	-0.280397	-0.0773536	0.226803	0.23859	0.057556	-0.145836	-0.339489	0.281514	-0.346574	-0.410963	-0.214778	-0.0321776	0.64492	-0.448385	-0.0879717	-0.0585862	-0.635597	-0.432201	-0.0966335	0.0236349	-0.0358292	-0.00253361	-0.219425
O43615	TIMM44	0.167766	0.105577	0.135386	0.140787	-0.347285	-0.185063	-0.325811	-0.0890874	-0.319631	-0.383414	-0.301574	-0.489231	0.0332375	0.0824356	-0.0498945	0.346255	0.181209	-0.0797968	-0.253139	0.116142	0.0985407	-0.0213137	0.127124	0.0195132	0.165239	0.00821731	-0.0667719	-0.141402	-0.231042	-0.355072	-0.293695	-0.106336	0.0868511	0.168298	0.169459	0.121258	0.0323169	0.377453	0.340096	0.15219	-0.215972	-0.0187032	-0.486153	-0.510991	-0.432538	-0.419547	0.21815	-0.236523
O43617	TRAPPC3	0.159821	-0.0632791	0.106561	0.0214506	-0.350166	-0.362764	-0.356796	-0.00195312	-0.190454	-0.469812	-0.158325	0.0516175	-0.194844	0.0514572	-0.221607	-0.0664384	-0.212961	0.242867	0.135349	-0.0305052	0.0469196	-0.0686096	-0.0514213	-0.0934412	-0.135877	-0.205625	-0.138965	-0.14443	-0.383625	-0.278708	-0.310258	-0.111648	-0.121968	0.0569715	0.216927	-0.0203259	-0.104347	0.0779834	0.0616036	-0.145157	-0.0574583	0.0775711	-0.522451	-0.743531	-0.660021	-0.686294	-0.0435576	-0.303853
O43633	CHMP2A	-0.452684	-0.321261	-0.238272	-0.447352	0.184621	-0.0245788	0.168241	0.265187	0.0270637	0.0248413	-0.147614	0.10756	-0.202646	-0.171899	-0.110603	-0.0289981	-0.0825261	0.0541826	0.166963	0.090999	0.250864	-0.0748669	0.224371	-0.465644	-0.195271	-0.323087	-0.476824	-0.264664	0.162914	0.153665	0.0361787	0.180997	0.252533	0.306342	0.155573	0.196899	-0.196546	-0.198237	-0.0826347	-0.000187633	-0.102706	0.325085	-0.040591	0.0555126	-0.165765	-0.0602572	-0.014231	0.113994
O43639	NCK2	0.240311	0.226682	0.429752	0.450418	-0.536207	-0.389173	-0.694461	-0.472199	-0.383956	-0.589404	-0.857036	-0.810667	0.00183218	-0.192427	-0.209806	0.0744473	0.113068	0.708489	-0.169506	0.587446	0.363068	-0.141657	0.128063	-0.437265	-0.47348	-0.446685	-0.29204	0.438138	0.069634	-0.124675	-0.286267	-0.273697	0.507937	0.0603548	0.814203	0.874567	0.668049	-0.276203	-0.348771	-0.294091	-0.0327093	-0.153691	0.178749	-0.058599	-0.243177	-0.252938	0.00138638	0.279359
O43657	TSPAN6	-0.0651876	0.397676	0.283176	0.409414	-0.411623	-0.115539	-0.402848	-1.15405	-0.354836	-0.569857	-0.423102	-0.937321	1.26454	0.0831294	0.477096	0.153935	0.0999983	-0.55522	-0.0401448	-0.606862	-0.0559085	-0.326184	0.140043	0.327481	-0.0178304	-0.0610974	-0.118591	0.442797	0.17039	0.0872715	-0.0246953	-0.413519	0.336161	0.496198	0.591061	0.402396	-0.068246	1.11394	1.11792	0.553855	-0.410995	-0.0357575	-0.392169	-0.51222	-0.647249	-0.621389	0.107032	-0.112595
O43660	PLRG1	-0.325017	-0.0219998	0.512225	0.184749	0.372788	-0.400368	0.248863	-0.298473	-0.113761	-0.369986	-0.492083	-0.120556	0.319404	0.116535	0.171579	0.0754789	0.0370475	-0.147006	-0.178751	-0.464875	-0.262407	-0.343121	-0.215603	0.222436	0.0159683	0.302007	0.171647	0.408935	-0.44186	-0.420259	-0.519465	-0.91966	0.335904	0.209254	0.22534	0.0146428	0.028184	0.55938	0.270188	0.211373	0.197893	-0.173848	-0.486207	-0.821211	-1.39208	-0.867119	0.455765	-0.186981
O43663	PRC1	1.05001	0.910472	1.00051	1.20798	-2.6102	-1.67677	-1.97854	-1.97371	-1.5956	-1.659	-1.51621	-1.38429	0.419548	0.136476	0.472631	0.515842	0.847653	-1.40668	-0.787319	-1.33045	-0.872358	-0.569597	-0.255755	0.389289	0.40224	0.188904	0.403242	0.406935	-0.803943	-1.28043	-1.48308	-1.63501	0.163869	-0.0057056	-0.153312	-0.140533	0.0415767	0.810546	0.786259	0.763912	0.699752	0.542711	-1.981	-1.92255	-2.0149	-1.89197	-0.537881	-0.528302
O43665	RGS10	-0.022952	0.360935	0.374091	0.223536	-0.0548927	-0.480009	-0.158389	0.0947129	0.283851	-0.121516	0.466173	0.114144	0.720517	0.170647	-0.239569	-0.0124457	-0.202501	-0.427112	0.04986	-0.278043	-0.385203	-0.472369	-0.27437	-0.452916	-0.190098	-0.0719425	-0.342264	-0.0438888	-0.0800352	0.383662	0.341194	0.342043	-0.174269	-0.143687	0.0897603	-0.488357	-0.110196	-0.367893	0.0350214	0.321302	0.291102	1.04788	-0.495302	-0.358226	-0.41982	-0.321258	-0.472113	-0.502826
O43670	ZNF207	-0.262697	-0.0556619	0.57678	-0.0127687	-0.236963	-0.330647	-0.508765	-0.0232742	-0.270891	-0.234574	-0.309632	0.0988204	-0.0411775	-0.702552	-0.0971818	-0.0226975	0.202063	-0.263133	-0.195281	-0.72117	-0.520117	-0.155526	-0.227907	-0.205691	0.06148	-0.0704165	0.125753	0.233333	-0.0850506	-0.137101	-0.341094	-0.467678	6.52e-05	0.366375	0.258821	0.291123	0.189688	0.178494	-0.00269828	0.143454	-0.253564	-0.378079	-0.0786706	-0.107256	-0.251659	-0.281451	0.706976	0.0992358
O43674	NDUFB5	0.278025	0.0747713	0.0537149	0.194396	-0.207491	-0.59337	-0.483716	-0.302033	-0.393122	-0.0364332	-0.173192	-0.617279	0.204367	-0.307715	-0.24593	-0.173007	-0.236555	0.100703	0.4143	-0.5284	-0.12258	0.481063	0.385123	0.266074	0.159549	-0.00391683	0.0259615	0.277583	-0.522273	-0.500266	-0.485937	-0.320993	0.948163	0.0892573	1.11513	-0.265285	0.304006	0.221101	0.459311	-0.0611809	0.0934524	0.203273	-0.616291	-0.660272	-0.658072	-0.42135	-1.11583	-0.56269
O43676	NDUFB3	-0.203076	-0.233312	-0.183962	-0.300461	0.0731141	0.0408816	-0.435959	0.562294	0.316839	0.0194778	-0.188379	0.0546885	-0.0694374	-0.0303471	-0.397633	0.0684911	-0.672932	0.409233	1.11122	0.183533	-0.19446	-0.0201135	0.694392	-0.182048	-0.271331	-0.0219507	-0.156202	-0.218639	-0.804628	-0.650698	-0.794413	-0.406506	0.493844	0.19176	1.24188	0.828471	0.402377	-0.0733998	-0.486058	-0.445886	-0.460441	-0.553814	-0.053324	-0.138617	-0.845116	-0.229335	0.882709	0.375901
O43678	NDUFA2	0.117068	0.0211119	0.18558	0.338522	-0.471307	-0.464349	-0.691102	-0.197799	0.285223	-0.182564	-0.298991	-0.131829	-0.0803647	0.23047	-0.00160483	0.688273	0.294485	0.11175	0.167237	0.32332	0.290998	0.306535	0.421409	-0.116614	0.10059	-0.302283	-0.00164911	0.124555	-0.647151	-0.385641	-0.400658	-0.283575	-0.0317476	0.0147586	-0.13507	0.102924	0.142353	-0.641385	-0.579035	-0.477072	-0.279622	-0.0661636	0.0929965	-0.0825411	0.119521	0.127891	-0.666523	-0.222158
O43681	ASNA1	-0.333067	-0.373146	-0.066597	-0.110313	0.217584	0.102332	-0.0183225	0.121758	-0.145278	-0.0221987	-0.00804683	0.154349	0.117774	-0.0682874	0.0490404	-0.165229	-0.104998	-0.196854	-0.515462	-0.413591	-0.111655	-0.360948	-0.353789	0.403325	0.249941	0.150748	0.269228	0.39731	-0.58251	-0.733364	-0.79311	-0.936866	0.394244	0.172786	0.00902993	0.228714	0.264389	0.234998	0.0270479	0.0227567	-0.0279858	-0.155041	-0.411375	-0.356695	-0.741255	-0.430705	0.103212	0.0296373
O43683	BUB1	0.212614	0.188902	0.0360069	0.0473367	-0.256624	-0.324596	-0.025214	-0.172214	-0.204322	0.0281891	-0.217617	-0.0561633	0.148966	0.383834	0.0820208	0.129139	0.105701	-0.255729	-0.528349	-0.658505	0.0504094	-0.344768	-0.447512	0.446942	0.515379	0.427512	0.221966	0.253583	-0.605546	-0.493037	-0.692226	-0.550771	0.494437	-0.14235	0.064937	0.0901815	0.558055	0.305594	0.323228	0.131637	0.179815	0.112569	-0.621059	-0.768309	-0.683865	-0.738872	-0.124457	-0.323446
O43684	BUB3	0.43492	0.314401	0.39845	0.267575	-0.859086	-0.781406	-0.512381	-0.618856	-0.341779	-0.256514	-0.400285	-0.0734903	0.370795	-0.0659186	0.0988597	-0.0622548	-0.0127877	-0.611731	-0.132953	-0.254968	-0.492852	-0.17127	-0.112594	-0.153542	-0.210523	-0.225409	-0.299965	0.00683417	0.305696	-0.0163329	-0.362606	-0.646893	0.116847	-0.171258	0.399567	0.0402763	-0.0229087	0.535763	0.463239	0.367406	0.388344	0.323042	-0.972891	-1.15822	-1.19967	-1.09612	0.311422	-0.161724
O43707	ACTN4	0.250092	0.311477	0.622768	0.564884	-0.498743	-0.50564	-0.787029	-0.701227	-0.605146	-0.772519	-1.05542	-0.738583	-0.23438	-0.338826	-0.210612	-0.529652	-0.630467	0.906875	0.338655	0.413937	0.169176	-0.0999782	-0.0868836	0.31129	0.333672	0.240806	0.275061	0.307798	-0.56526	-0.808786	-0.80867	-0.739689	0.447953	0.157106	0.108777	0.181792	0.0161911	-0.385836	-0.473364	-0.622856	-0.611142	-0.582086	0.547189	0.402986	0.0781931	0.511196	0.291788	0.515797
O43709	BUD23	0.117925	0.0896256	0.00029553	0.0153178	-0.353671	-0.345047	-0.0994561	-0.299874	-0.177316	-0.149638	-0.148851	-0.0989375	-0.163559	0.297074	0.0750274	-0.0509825	0.0228025	-0.297993	-0.152287	-0.0522371	0.329526	-0.11332	-0.581556	-0.281955	0.102575	-0.535645	-0.207349	0.237361	0.175299	0.125465	-0.133232	0.212341	0.525422	0.237061	0.327465	0.378289	0.268403	0.0172121	0.632039	0.341399	0.693821	0.827222	-0.80459	-0.463464	-0.796961	-0.934978	-0.388352	-0.512461
O43716	GATC	0.0455937	0.0646467	0.105494	0.0928092	-0.126644	-0.224345	-0.0108384	-0.269825	-0.274218	-0.1073	-0.266442	-0.136119	0.242857	0.174098	-0.311346	0.678408	0.294971	0.0520907	-0.504685	-0.220048	-0.472924	-1.00089	-1.13866	0.387566	0.447427	0.171888	0.358297	0.302574	-0.941059	-1.11786	-1.11456	-1.14251	0.262675	0.332893	0.414306	0.199572	0.332924	0.17627	0.0889514	-0.0747501	0.327669	0.36611	-0.413801	-0.70279	-0.825912	-0.605438	-0.24658	-0.541766
O43719	HTATSF1	0.420623	0.446855	0.487694	0.696371	-1.21587	-0.893463	-0.931913	-1.08471	-0.918266	-1.04988	-1.22924	-0.908509	0.371196	-0.00268524	0.162926	0.361376	0.230475	-0.491744	-0.395913	-0.493175	-0.383738	-0.25936	-0.226006	0.15905	0.0438261	0.0759477	0.190667	0.380501	-0.410729	-0.867708	-0.809211	-0.887777	0.326325	0.0901755	0.13656	0.149535	0.422163	0.0993427	0.22335	0.298951	0.198936	0.287541	-0.590203	-0.692604	-0.35645	-0.513834	-0.61924	-0.323519
O43741	PRKAB2	-1.05639	-1.05473	-1.00976	-1.12679	0.81412	0.632439	0.206103	1.1407	1.23202	0.573853	0.0740157	0.610236	-0.107757	-1.21449	-0.567202	-0.460864	-0.654862	0.863507	-0.866886	-1.11913	-1.14105	-1.10865	-0.621371	-0.0300525	0.0141149	-0.102358	-0.161715	-0.0692605	-0.162923	-0.193332	-0.242488	-0.186337	0.0235906	0.119554	0.228245	-0.00479999	-0.0861624	-0.0900995	-0.280958	-0.19835	-0.28873	-0.0286517	0.136771	0.234667	-0.340195	0.0992793	-0.0144292	0.170183
O43747	AP1G1	0.243522	0.0392765	0.308171	0.128582	-0.372577	-0.585723	-0.579439	-0.401743	-0.411647	-0.268201	-0.369354	-0.130035	-0.129426	0.198121	0.188584	0.479253	0.23098	-0.13738	-0.173611	-0.310412	-0.10337	-0.0115562	0.700927	0.0652372	-0.0298733	-0.00562316	-0.0624888	-0.133017	-0.111114	-0.168438	0.16861	0.24399	-0.224651	-0.403628	-0.286536	-0.206985	-0.0955901	0.12012	-0.0313671	0.160871	0.0654246	0.2631	-0.706565	-0.657358	-0.783812	-0.48958	-0.0412748	-0.381129
O43752	STX6	0.127999	0.340723	0.64099	0.565767	-0.680123	-0.527325	-0.779436	-0.703486	-0.332874	-0.383658	-0.453989	-0.366319	-0.0567095	0.0863228	0.242643	0.3202	-0.0736657	0.0782482	-0.0931624	0.340376	0.246753	0.514701	0.0390888	-0.261273	-0.385095	-0.294619	-0.321254	-0.435101	0.394383	0.369277	0.199242	0.526816	-0.716107	-0.367125	-0.409045	-0.402572	-0.582691	0.157948	-0.109639	-0.167619	-0.213414	0.00610851	0.0774431	0.458384	-0.207318	-0.0152289	0.121646	-0.154278
O43760	SYNGR2	1.31583	1.3672	0.766213	1.06664	-2.31126	-1.851	-2.15493	-1.5172	-0.713311	-0.955484	-0.398809	-0.722787	-0.253953	0.43305	0.268393	0.292937	0.0270221	-0.678311	0.28999	-0.224932	-0.11987	-0.0643219	0.365166	0.154357	0.0697315	0.146617	0.0492498	0.129187	-0.715444	-0.611923	-0.664406	-0.607088	0.251272	0.215273	0.24634	0.0640717	0.0331219	0.673901	0.54665	0.524473	0.420085	0.740655	-1.77527	-1.86329	-2.11921	-1.60338	-0.292442	-0.727481
O43768	ENSA	-0.161366	-0.154295	0.168279	0.107063	-0.101017	-0.0230632	-0.148597	-0.389707	-0.397058	-0.339579	-0.493822	-0.421431	0.00829751	-0.121937	-0.165376	-0.283801	0.0290464	-0.00928213	0.0870461	0.0409879	0.14312	-0.0236441	0.155484	-0.18481	-0.261346	-0.336475	-0.0707436	0.0732133	-0.00882132	-0.125526	-0.120293	-0.157625	-0.0441787	-0.139875	-0.0864615	0.262085	0.195877	-0.0516634	-0.250761	-0.185173	-0.130357	-0.234772	-0.0345726	-0.163939	-0.18434	-0.0527664	-0.00457199	-0.055281
O43772	SLC25A20	-0.394462	-0.0576845	0.153229	-0.214881	-0.301112	-0.0365418	-0.275943	0.349114	0.280352	0.486448	0.36195	0.481868	0.0228028	-0.573291	0.157196	-0.0646837	-0.255636	0.446012	0.601039	-0.302371	0.00683969	0.244903	0.470932	0.0586874	0.109622	-0.0441085	-0.182064	0.0528884	-0.182857	-0.226025	-0.151075	-0.238858	0.20199	-0.0311847	0.488645	0.0529717	-0.0566897	-0.0902367	-0.320262	0.0757565	0.318012	0.256889	-0.308477	-0.436137	-0.588232	-0.527322	0.0580936	0.13587
O43776	NARS	-0.144371	0.0287442	0.441921	0.271701	-0.326482	-0.314503	-0.252135	-0.419659	-0.446026	-0.495522	-0.362298	-0.284931	-0.124705	-0.0860442	0.066308	-0.0383428	-0.23481	0.0914501	-0.0484371	0.275854	0.199548	-0.088115	-0.0971513	-0.239737	-0.0133985	-0.106277	0.0386859	0.160214	-0.0563468	-0.261061	-0.404232	-0.34828	-0.0923113	0.00194674	-0.0851175	-0.0692643	0.0656796	-0.250656	-0.206574	0.136687	0.134389	0.218483	-0.166068	-0.385046	-0.271286	-0.335313	-0.315276	-0.265374
O43795	MYO1B	-0.303096	-0.381815	-0.318956	-0.47954	0.146199	0.0181888	-0.108641	0.555392	0.423295	0.0523311	0.335501	0.182822	-0.371208	-0.346849	-0.234419	-0.307686	-0.380668	0.229204	0.326661	0.459308	0.510161	0.559757	0.3691	-0.724769	-0.719297	-0.603679	-0.442011	-0.371616	0.455661	0.449735	0.186548	0.225475	-0.236282	-0.0467617	0.0137483	0.0459801	0.104713	-0.11311	-0.141806	-0.262418	-0.207727	-0.232281	0.00697788	-0.029957	-0.241369	-0.120109	0.549618	0.226641
O43809	NUDT21	-0.0951662	-0.0359238	0.106691	-0.0200527	-0.184761	-0.244843	-0.29335	-0.14425	-0.223906	-0.16604	-0.0724692	-0.125901	-0.201682	-0.348653	-0.627419	0.679069	-0.379143	0.434186	-0.822904	0.306876	-0.309066	0.244267	0.282372	-0.960045	-0.938565	-0.989507	-0.38536	-0.245213	1.04253	0.477828	0.429725	0.158117	-0.914828	0.223747	-0.25202	0.524871	-0.172323	-0.373452	-0.10602	-0.139184	-0.218575	-0.122567	0.0354043	-0.16275	-0.117008	-0.119808	-0.201931	-0.324938
O43813	LANCL1	-0.346339	-0.360049	-0.331869	-0.3029	0.0730398	0.649396	0.237008	0.500031	0.648418	-0.355904	-0.0507648	0.140006	-0.29868	-0.31395	-0.113624	0.342871	0.11773	0.267156	-0.3873	-0.00312285	-0.306667	-0.181191	0.0388692	-0.138493	-0.584124	-0.374347	-0.303713	-0.178895	0.757194	0.41946	0.127624	0.266017	0.21808	0.174758	-0.0234263	-0.0173161	-0.334802	-0.16457	-0.0754108	-0.0753667	0.0641162	-0.112682	-0.26926	-0.206062	-0.217956	-0.14895	-0.163349	0.0339408
O43815	STRN	0.1811	0.320951	0.163198	0.120341	-0.533015	-0.0997412	-0.175835	-0.421924	-0.325558	-0.119161	-0.448162	-0.0998919	-0.0634711	0.0316536	0.127591	0.00543731	0.286843	0.0353535	0.358122	0.0459676	0.186852	0.330223	0.193143	-0.223879	-0.288811	-0.195445	-0.317765	-0.236117	0.133937	0.226375	0.274515	0.369149	0.173533	0.0528594	0.138686	0.0670588	0.0697978	0.00423992	-0.0751483	-0.0605437	-0.169722	-0.179235	0.145659	0.0828082	0.0907427	0.190636	0.322459	0.316553
O43818	RRP9	0.396838	0.386508	0.401356	0.487374	-0.837403	-0.814433	-0.473494	-0.714047	-0.459842	-0.6766	-0.633856	-0.421257	0.231196	0.187757	0.153818	0.543982	0.420438	-0.817369	-0.406902	-0.395836	-0.179731	-0.449926	-0.139245	-0.107892	-0.0835252	0.0269355	-0.134631	-0.00200608	-0.00262072	-0.0241909	-0.381002	-0.638475	0.271519	0.319472	0.465054	0.334205	0.10425	0.405516	0.420478	0.359188	0.277604	0.351125	-0.955545	-1.17434	-1.24816	-1.39591	-0.226994	-0.137479
O43819	SCO2	-0.418284	-0.33048	-0.408699	-0.178108	0.821801	2.35791	-0.497871	-0.338303	-0.75968	-0.487941	-1.03815	-1.26124	0.21937	0.0686338	-0.131862	0.0197715	0.365016	1.27734	0.376221	0.297356	-0.141311	0.480674	-0.568941	0.0978396	0.224081	-0.207517	-0.138408	-0.138696	-0.210414	-0.358806	-0.073774	-0.241825	-0.117555	-0.374456	-0.199735	-0.297684	-0.286904	-0.513548	-0.405242	-0.278854	-0.0573671	-0.104531	0.387098	0.0382199	0.406368	0.198632	-0.246719	-0.293361
O43823	AKAP8	0.331504	0.356173	-0.123986	0.0389599	-0.535152	-0.568486	-0.421452	-0.158957	-0.426729	-0.0742372	-0.672032	-0.739172	0.0803978	0.0299301	-0.204172	-0.138064	-0.260986	-0.226993	0.0794275	0.0937947	-0.120389	-0.0470441	0.0131224	0.247855	0.190045	0.424458	0.406823	0.422749	-1.06472	-1.21921	-1.43841	-1.28194	0.182615	0.171462	0.292807	0.375561	0.44586	-0.0188307	-0.320328	-0.239134	-0.110944	-0.306392	-0.0075463	-0.267307	-0.15385	-0.0810784	-0.218749	-0.505895
O43824	GTPBP6	0.167613	-0.196241	-0.0934855	0.000933929	-0.401388	-0.121812	0.00919088	-0.402728	-0.133429	-0.161707	-0.0135239	-0.039811	-0.028726	0.316625	0.311858	0.714384	0.24292	0.501567	-0.0276277	0.150833	0.318199	0.160442	-0.0016772	-0.0883628	-0.0739964	-0.109175	-0.124022	-0.20432	-0.32909	-0.202869	-0.0591115	0.0365666	0.135641	0.391282	0.0285613	0.0379668	-0.251158	0.0433252	0.241949	-0.0070901	0.0259017	-0.0732126	-0.383027	-0.602054	-0.526146	-0.694055	-0.370025	-0.521004
O43826	SLC37A4	0.552195	0.722944	0.611331	0.729157	-1.46019	-0.932094	-1.2366	-1.38464	-0.857361	-0.524604	-1.16687	-0.429746	0.288428	0.607962	0.16552	-0.00796278	0.276507	-0.297955	-0.0398078	-0.4155	-0.557468	-0.308567	0.000540878	0.0792574	0.0480665	0.0657428	0.0253615	0.047528	-0.521921	-0.541777	-0.523369	-0.500215	0.062081	0.0284997	0.134383	-0.0958765	-0.0422834	0.196882	0.277652	0.522816	0.546657	0.600389	-1.14187	-1.33278	-1.23048	-1.40409	-0.538612	-0.510308
O43829	ZBTB14	-0.133673	-0.202569	-0.198436	-0.361891	-0.00027203	-0.0529	0.144666	0.0472958	-0.181043	-0.019464	-0.150498	-0.210422	0.0627476	0.0795671	-0.0811415	0.078539	0.157209	-0.0173569	-0.0772381	-0.0612379	0.0128084	-0.0516547	-0.149426	0.0871382	0.170401	-0.0233973	-0.0973894	-0.0215092	-0.0441943	-0.281608	-0.317223	-0.29689	0.0775439	0.0715577	-0.0620369	-0.0447021	-0.150047	-0.0182257	-0.239983	-0.128664	0.680929	-0.0378345	0.157765	-0.00423791	0.0203547	0.350525	-0.0664761	0.394557
O43837	IDH3B	-0.170323	-0.0904583	0.267579	0.129413	-0.166471	-0.00922474	-0.291497	-0.068965	-0.151168	-0.121331	-0.36971	-0.0435222	0.0338513	-0.178101	-0.150257	-0.280336	-0.0972119	0.105853	-0.19558	-0.167743	0.0742937	-0.0555495	0.166197	-0.278843	-0.439167	-0.169267	-0.202761	0.40964	-0.337238	-0.29337	-0.43354	-0.230423	0.342832	-0.178962	0.23648	0.411654	0.240423	0.194362	-0.332416	-0.145303	-0.27326	-0.349757	-0.189362	-0.329817	-0.633737	-0.336235	0.913044	0.465544
O43847	NRDC	0.442936	0.42761	0.659941	0.57959	-1.10892	-1.14025	-0.735783	-1.01156	-1.13568	-0.996396	-0.964494	-1.06379	0.0394923	0.0715482	0.309277	-0.405791	0.232847	-0.188989	0.134305	-0.0140369	-0.0123452	-0.0268326	0.104877	-0.014623	-0.0383534	-0.0243564	0.276193	0.208218	-0.353342	-0.383929	-0.595955	-0.509873	0.0596942	-0.150139	0.198761	-0.0485815	0.173505	0.150692	0.112549	0.184402	0.213634	0.495099	-0.720292	-0.724903	-1.02343	-0.840221	-0.0674788	-0.400699
O43852	CALU	-0.455931	-0.284584	0.00989923	-0.227438	0.293024	-0.265135	0.130012	0.0542079	0.267321	0.29314	0.219165	0.304424	0.0236433	-0.265497	-0.0148292	-0.810647	-0.440968	1.00352	0.371135	-0.027562	-0.0355776	0.0582576	-0.318425	-0.341922	-0.22712	-0.239758	-0.161761	0.225082	-0.24032	-0.00233253	-0.0265511	0.122402	-0.153619	-0.399105	0.0545117	0.077647	0.200582	-0.0362304	-0.0460372	-0.467462	-0.379225	-0.397969	0.382958	-0.0935461	-0.19772	0.0548425	0.582668	0.470733
O43865	AHCYL1	0.00898598	-0.254353	-0.0375433	0.0184479	-0.161869	-0.0314489	-0.295656	0.0410587	-0.117309	-0.0233291	-0.0349987	0.00859031	-0.311055	-0.206653	-0.248379	0.252641	-0.226493	0.0507814	-0.254463	-0.112503	0.0408811	0.101265	-0.0754269	-0.0262231	-0.168962	-0.218617	-0.00118514	-0.113177	0.0435401	-0.0909922	-0.11916	-0.288368	0.161181	0.215042	0.0369531	0.265104	-0.0252542	0.0860888	-0.0463124	0.0844504	0.148471	0.171179	-0.375612	-0.460844	-0.668593	-0.448671	-0.0660391	-0.335213
O43896	KIF1C	-0.393837	-0.609493	-0.637921	-0.345785	0.132998	0.144213	0.438975	0.0387297	0.22016	0.0344232	0.135023	0.217536	-0.457618	-0.171357	-0.131929	-0.121631	-0.203018	0.0125384	-0.310811	-0.00578503	0.0502486	0.0237218	0.288138	-0.193912	-0.182641	-0.42798	-0.338884	-0.486149	0.011927	0.176699	0.170189	0.406119	-0.0748552	0.0598878	-0.263177	-0.117086	-0.355744	-0.220231	-0.227891	-0.19057	-0.161168	-0.158141	0.185876	0.0268977	0.0263049	0.115569	-0.0635797	-0.0729108
O43913	ORC5	0.65188	0.460219	0.696087	0.524836	-0.777505	-0.384218	-0.450723	-1.00906	-0.621126	-0.853921	-0.482259	-0.761819	0.502254	0.402142	0.255253	0.0492052	0.224619	-0.552865	-0.0759002	-0.333601	-0.176294	-0.260221	0.183783	0.19524	0.1868	0.237468	0.15461	0.298407	-0.422491	-0.59058	-0.605966	-0.553805	0.327045	0.467645	0.200123	-0.284566	0.241667	0.513799	0.179032	0.173306	0.366034	0.219217	-0.706897	-0.695768	-0.754175	-1.00894	-0.319582	-0.431783
O43929	ORC4	0.304117	0.220663	0.0629026	0.489322	-1.63524	-0.622563	-1.10934	-1.24741	-1.06517	-0.670463	-1.15707	-0.908608	0.472615	0.21623	0.325059	0.140987	-0.389143	-0.776375	0.000259414	-0.460262	-0.310661	-0.159884	0.0201757	0.0895799	0.10555	0.214795	0.193813	0.25632	-0.66597	-0.820535	-0.570014	-0.617415	0.0780677	0.336569	0.376123	0.371975	0.311987	0.700564	0.446437	0.413673	-0.00844598	0.0419307	-0.889155	-1.03606	-0.919454	-0.99278	-0.00975219	-0.10689
O43933	PEX1	0.464301	0.485304	0.455447	0.315859	-0.525869	-1.07466	-0.875367	-0.772842	-0.394864	-0.601679	-0.257072	-0.578035	-0.146284	-0.0694466	0.192992	-0.156294	-0.068181	-0.129509	-0.0979368	-0.444087	-0.30098	-0.0680928	-0.0570238	0.032973	-0.112286	-0.0978359	-0.299207	-0.0161509	-0.620776	-0.408594	-0.439959	-0.282611	1.1375	0.280805	-0.736161	0.110657	0.33223	0.143462	0.0923776	0.00920696	0.102056	0.427611	-0.397138	-0.535877	-0.304618	-0.288003	-0.532759	0.0381351
O60216	RAD21	0.0298068	-0.12717	-0.0186171	0.171576	-0.05704	-0.315615	0.0983173	-0.436835	-0.480573	-0.230244	-0.298097	-0.18563	0.285714	0.107704	0.237155	0.424439	0.141006	-0.4259	-0.105729	-0.340026	-0.142338	-0.221989	-0.0546247	0.00882329	0.104246	-0.0290507	0.0282207	0.0705974	-0.233299	-0.333603	-0.214006	-0.244995	-0.0704699	0.183798	0.168518	0.0243091	-0.0355581	-0.0543738	-0.0608381	-0.164036	-0.0731046	-0.0550457	-0.0443557	-0.0836013	-0.14748	-0.0179407	-0.0903786	0.065885
O60220	TIMM8A	0.265065	0.232421	-0.288399	-0.00229957	0.0781906	-0.483008	-0.0350742	-0.0252216	0.154168	0.239285	-0.709915	0.423099	0.939996	0.978214	0.515687	1.20307	1.10437	-1.04223	-0.805387	-1.31005	-0.930864	-0.263412	-0.0984182	0.00617243	0.480824	0.14237	-0.24919	-0.176771	-0.405631	-0.514462	-0.324735	-0.839153	0.775444	0.00176915	0.984386	0.00770462	0.185002	0.362494	0.478915	0.087627	0.297846	0.025408	-0.135178	-0.220321	-0.84264	-0.452178	0.390452	0.919318
O60229	KALRN	-0.860972	-1.49159	-1.44156	-1.36789	0.822379	1.11804	0.773334	0.763544	0.269307	0.220572	0.0636866	0.0608879	-0.247049	-0.140294	-0.192177	0.0602314	-0.0593828	0.307469	0.0452878	0.0789579	-0.0873959	0.0706447	0.086607	-0.102988	0.0012137	-0.204642	-0.248077	-0.269537	0.406134	0.705232	0.462276	0.486107	-0.243268	0.0732313	-0.304038	-0.146568	-0.148758	-0.281756	-0.43934	-0.564488	-0.300759	-0.0836245	0.69432	0.327582	0.047885	0.374796	-0.222609	0.373694
O60231	DHX16	0.407291	0.500581	0.503567	0.428801	-0.453269	-0.396667	-0.470453	-0.672134	-0.532199	-0.687045	-0.974898	-0.51279	0.0367776	-0.0597983	0.0966818	0.0990831	0.0703827	-0.273768	-0.140692	-0.390436	-0.165665	0.0263809	-0.20585	0.119819	-0.112596	-0.0363018	0.052872	0.0945064	-0.382017	-0.498883	-0.264047	-0.339219	-0.00525023	-0.12682	-0.0194524	-0.0637841	0.279529	0.389005	0.225734	-0.0177557	-0.176121	-0.251041	-0.173691	-0.516858	-0.29596	-0.546009	0.163239	-0.253799
O60232	SSSCA1	-0.455631	-0.305361	-0.800266	-0.302719	0.295505	0.402635	0.361614	0.298204	0.208628	0.65987	-0.160901	-0.00193041	0.0161295	0.0753452	-0.00275066	0.160967	0.106961	0.00603014	0.036845	0.202046	0.152905	-0.0136261	0.131977	0.246322	-0.0917635	-0.132037	-0.251028	-0.160221	-0.0388742	0.20631	0.415801	0.126826	-0.400667	-0.440805	-0.356695	-0.474112	-0.558292	-0.121232	-0.0318759	-0.156401	-0.00504034	0.0431186	0.0494364	-0.0729478	-0.0446897	-0.0551689	-0.0570129	0.0299622
O60234	GMFG	-0.0388678	0.0653443	0.508302	0.118721	-0.269802	-0.565894	-0.481075	-0.164805	0.18159	-0.395134	0.212001	-0.0701559	-0.496746	-0.177696	-0.738614	-0.623648	-0.883214	0.506643	0.213248	0.779596	0.127045	0.268226	0.0397176	-1.22321	-1.22448	-0.966432	-0.825975	-0.67629	0.209866	0.765809	0.478717	0.572477	-0.44653	-0.156027	0.340288	0.456028	-0.220458	-0.581484	-0.479148	-0.389307	-0.634668	-0.527487	0.445772	0.25849	-0.092793	0.270403	1.08821	0.558477
O60237	PPP1R12B	-2.05663	-2.07271	-2.24345	-2.07663	0.6566	0.276073	0.918428	0.968353	1.18655	1.35397	0.207599	1.58005	-1.65514	-2.0491	-1.3577	-1.54254	-1.8927	2.22228	1.62695	1.5404	0.967962	1.35171	0.0988356	-2.30439	-2.33159	-2.28769	-2.4128	-2.2534	0.951835	1.397	1.28674	2.25114	-2.00009	-1.91885	-0.971788	-0.965223	-1.7105	-2.10031	-2.04226	-2.30847	-1.96726	-2.39268	1.56543	1.42782	0.686291	1.40359	0.173567	0.394438
O60238	BNIP3L	0.00292146	-0.0287883	-0.0648624	-0.101378	-0.142224	-0.136803	-0.0773027	-0.162642	-0.261231	-0.119126	-0.244383	-0.215068	-0.0595493	-0.725669	-0.475892	-0.303991	-0.506962	-0.0921679	0.139922	-0.636514	0.400461	0.382395	0.17622	-0.116379	-0.0629811	-0.303679	-0.178272	-0.372608	0.0863575	0.571609	0.115498	0.376648	-0.327144	0.320084	-0.382398	-0.30597	-0.500518	0.637458	-0.331228	-0.0157716	-0.103983	0.0196927	0.240729	-0.126464	0.373222	0.104055	-0.0126871	0.390829
O60244	MED14	0.683867	0.370471	0.241003	0.304761	-0.754747	-0.822391	-0.593509	-0.531946	-0.387411	-0.631407	-0.233845	-0.513868	0.0717518	-0.0102116	-0.00663854	0.201808	0.0769299	-0.392955	-0.695911	-0.376342	-0.292849	-0.401429	-0.285142	0.314963	0.288239	0.255107	0.314466	0.0974544	-0.391007	-0.526381	-0.608049	-0.547339	-0.137724	-0.065146	0.0101264	-0.13483	-0.12574	0.0687191	0.0446461	-0.106766	-0.025083	-0.202293	0.0970804	0.0509932	0.0616773	0.241183	-0.0734529	-0.040375
O60245	PCDH7	-0.486446	-0.58405	-0.852232	-0.560564	0.820819	0.137477	0.666184	0.119796	0.793952	0.474583	0.1724	0.308249	-0.111513	0.0343843	0.183066	0.311453	0.116911	0.0548238	0.0618506	-0.0383081	0.198051	0.258274	0.14767	0.256514	0.0961157	0.0353245	-0.0549008	-0.0337079	-0.206714	-0.317687	-0.278893	-0.516319	0.539929	0.105664	-0.026611	-0.27449	-0.0792803	-0.833102	-0.580931	-0.512755	-0.341975	-0.3284	0.754497	0.562982	0.341529	0.114046	0.340159	-0.132943
O60256	PRPSAP2	-0.400072	-0.335159	-0.0927855	-0.269141	0.29593	-0.261912	0.0893913	0.242127	0.31774	0.558297	0.511798	0.382203	0.044447	0.177173	0.196575	-0.281971	-0.113643	-0.0320112	0.383819	-0.114113	0.00068193	-0.376593	0.0953988	-0.159374	0.038754	-0.108634	-0.0397111	0.0385263	0.107706	-0.139462	-0.0232631	-0.133217	0.0124684	0.0422787	-0.0318332	0.155176	-0.0884973	-0.0748974	-0.156155	-0.222109	0.0170658	-0.0884425	0.154599	0.121153	-0.047149	-0.0537251	0.0352934	0.167171
O60264	SMARCA5	0.205938	0.29999	0.172299	0.222375	-0.446743	-0.36861	-0.287923	-0.672146	-0.573512	-0.161276	-0.518767	-0.397602	0.437947	0.248268	0.302858	0.03575	0.0992012	-0.760926	-0.240882	-0.422182	-0.244674	-0.273601	-0.304899	0.171646	0.07349	0.14269	0.103728	0.291544	-0.544713	-0.759769	-0.756154	-0.818653	0.250385	0.229897	0.440552	0.0475183	0.26052	0.458163	0.40647	0.327021	0.232857	0.28915	-0.92981	-0.748201	-0.690909	-0.851776	-0.209046	-0.549405
O60271	SPAG9	-0.348045	-0.385006	-0.192922	-0.374142	0.0445162	0.00185764	-0.118501	-0.00288917	-0.100725	0.0857951	-0.133322	-0.0758109	-0.479878	-0.316107	-0.460287	-0.428926	-0.411784	0.560209	0.471461	0.370979	0.27352	0.18371	0.195895	-0.380321	-0.342781	-0.387376	-0.18849	-0.184155	-0.048137	0.179511	0.0210941	0.134495	0.103138	-0.0443555	0.146948	0.296248	0.130223	-0.0742283	0.0227843	-0.276599	-0.341886	-0.343577	0.142397	0.00936429	-0.100102	0.0796704	0.262283	0.271593
O60281	ZNF292	0.0040047	-0.146379	-0.207805	-0.146105	0.0524365	-0.0427531	0.107162	-0.0926692	-0.107903	-0.0348281	-0.0162806	-0.057491	-0.0144692	0.139441	-0.292584	0.00869008	0.130898	-0.205254	-0.345199	-0.483749	-0.0247958	-0.123265	-0.566224	0.451354	0.364877	0.23982	0.145384	0.111514	0.127803	-0.443735	-0.172759	-0.378559	0.116215	0.245707	0.0390933	-0.320302	0.0594168	0.0688351	0.0930584	-0.0392635	0.0108337	0.0483157	-0.0576998	-0.180662	-0.110803	-0.16112	-0.0499316	-0.0523666
O60282	KIF5C	-0.131819	-0.420459	-0.331923	-0.395859	0.084781	0.0516044	0.115919	0.0502922	-0.0567049	0.0524557	-0.0886312	-0.0484823	0.0995993	0.214156	0.407122	0.196196	0.346077	-0.235104	-0.276167	-0.480529	-0.268961	-0.589499	-0.397122	0.25311	0.335668	0.301286	0.0528475	0.290732	-0.613358	-0.873713	-0.869324	-0.958325	0.478301	0.358874	0.631276	0.36311	0.162966	0.629819	0.732207	-0.364944	-0.439272	-0.682027	-0.972953	-0.900269	-0.347559	-0.436704	0.449773	-0.18241
O60287	URB1	0.542379	0.571977	0.0302682	0.291118	-0.0332964	-0.103786	-0.491182	-0.106588	-0.356568	-0.391171	-0.494708	-0.576136	-0.0891318	0.0635453	0.112123	0.291105	0.338137	0.047881	-0.547835	-0.4733	-0.424467	-0.358781	-0.0503267	0.276112	0.228821	0.0995118	0.180308	0.0407809	-0.657584	-0.998931	-0.710655	-0.902698	-0.00331489	0.244002	0.110828	-0.0608131	-0.0443581	0.089902	0.015236	0.260124	0.326662	0.311018	-0.289378	-0.428684	-0.409663	-0.502128	-0.185945	-0.282004
O60291	MGRN1	0.0947067	0.145175	0.0561104	0.0520457	-0.162551	-0.153571	-0.113662	-0.228399	-0.165163	-0.0645724	-0.180517	-0.143067	0.168739	0.0633803	-0.0698554	0.12221	-0.0699263	0.298293	-0.404043	0.277477	0.101704	0.276048	0.425548	-0.0170541	0.0392861	-0.0503143	-0.0343251	0.000476542	-0.186795	-0.292437	-0.248211	-0.201975	0.17433	0.154079	0.0829767	0.054507	0.0557199	0.0479363	0.112766	-0.163151	-0.234448	-0.198456	0.1543	-0.0353938	0.00270022	-0.0843023	-0.0771195	-0.395288
O60292	SIPA1L3	0.628763	0.388817	0.409734	0.557419	-0.693361	0.00660993	-0.472503	-0.510879	-0.805069	-0.797759	-1.19639	-0.903703	-0.305702	-0.108012	-0.344826	0.00825451	0.357533	0.259411	-0.0232482	-0.206416	0.289	-0.054183	0.114036	0.170522	0.0544754	0.164622	0.201207	-0.0452758	-0.231903	-0.617447	-0.489331	-0.448348	0.0447249	0.107297	0.109325	0.080934	0.057542	0.39899	0.361731	0.162384	0.116912	-0.0523391	0.22841	0.0905604	0.279822	0.277654	0.249176	0.333474
O60293	ZFC3H1	-0.0577001	-0.158974	-0.0776944	-0.206892	-0.0111756	-0.0395873	0.0404884	-0.0861242	-0.106017	0.0411327	-0.11433	-0.0199038	0.167092	0.0135706	0.0761614	0.175551	0.133626	-0.0703772	0.195378	-0.153161	-0.0194444	0.21012	0.209103	-0.193907	0.169624	0.032991	-0.155252	-0.183592	0.259743	0.0761999	0.331232	0.111618	0.247237	0.660404	0.600561	0.364959	0.25583	0.0838639	0.0247737	-0.090958	-0.10136	-0.0724534	-0.121	-0.206272	-0.235472	-0.203586	-0.00975359	-0.143093
O60299	LZTS3	-0.116792	-0.392762	-0.374331	-0.376914	0.312787	0.281208	0.414599	-0.0833144	0.0199402	-0.224431	-0.00632793	-0.255487	0.012464	0.00892717	-0.0999599	0.152474	0.0743776	-0.0588539	-0.119326	-0.196222	-0.201304	0.00994899	-0.132005	0.108099	0.179571	0.0698181	-0.241401	-0.0252641	-0.146993	-0.131441	-0.239494	-0.119462	0.478261	0.30339	-0.100119	-0.091622	-0.0231713	-0.00771749	-0.00576909	-0.053849	-0.022021	0.0125473	-0.0756492	-0.17649	-0.0683149	-0.0966376	-0.0559617	-0.0984119
O60306	AQR	0.304541	0.252372	0.132697	0.150101	-0.284626	-0.139837	-0.248705	-0.441837	-0.423267	-0.18015	-0.00720453	-0.284092	0.128675	0.0865427	0.143384	0.180301	0.083397	-0.199545	0.102625	-0.15268	-0.217171	-0.116191	-0.0150255	0.156857	0.0999622	0.242365	0.152153	0.217352	-0.553915	-0.621433	-0.736545	-0.71942	0.19336	0.274562	0.287472	-0.173283	0.112982	0.368401	0.329555	0.246681	0.0585518	0.112626	-0.381749	-0.622877	-0.545504	-0.708913	0.306642	-0.347341
O60313	OPA1	0.00798553	-0.11686	-0.155738	-0.140667	-0.175606	0.00472658	-0.136979	-0.131556	-0.0516375	-0.207992	-0.140929	-0.161419	0.0178733	-0.14011	0.0405734	0.434415	0.0909733	-0.096947	-0.448808	-0.20381	-0.141675	0.0435292	0.203402	0.270381	0.256876	0.235581	0.156171	0.147624	-0.746512	-0.782301	-0.690805	-0.808934	0.33214	0.314741	0.260836	-0.115558	0.0568289	0.143272	0.0680673	0.108639	0.053354	0.10427	-0.457348	-0.449432	-0.660445	-0.537644	-0.0680359	-0.196643
O60318	MCM3AP	-0.268643	-0.233981	-0.075331	-0.162646	0.0640146	-0.444631	0.119762	-0.761396	-0.864651	-0.638654	-0.732216	-0.689513	-0.215839	0.137426	0.0537262	0.253321	0.439738	0.0544443	0.157545	0.0583728	0.375115	0.246288	0.249172	0.139714	0.143211	0.00252522	-0.0231492	-0.159205	-0.424806	-0.273173	-0.288238	-0.221197	0.0692851	-0.0434642	0.0470762	-0.138997	-0.133869	0.0304337	0.0740286	0.078665	-0.313517	-0.100686	-0.156408	-0.373345	-0.44003	-0.321665	0.135576	-0.307433
O60331	PIP5K1C	-1.05994	-0.949437	-0.677825	-0.795621	0.716835	0.230029	0.18162	0.221683	0.667305	0.705619	0.287398	0.698572	-1.01061	-0.0439473	-0.508004	-0.760921	-0.576566	1.17338	0.887358	1.92573	2.42269	1.45751	1.19045	-1.06657	-1.6575	-1.69339	-1.68417	-1.40691	1.53253	1.37222	0.937207	1.01895	-1.69997	-0.712856	-0.0151119	-0.456046	-0.473236	-0.860747	-0.777618	-0.833242	-0.931868	-0.696405	0.573088	0.752042	0.303785	0.415935	0.395929	0.801954
O60333	KIF1B	0.141996	0.0205097	0.0537276	-0.0499418	-0.034435	0.192839	-0.10892	0.123122	-0.164034	-0.306056	-0.0337577	-0.148152	0.192093	0.762389	0.0546914	0.423083	1.35589	0.250634	0.815077	-0.137304	0.18276	0.594634	1.33363	-0.252562	0.0118445	-0.114474	-0.304714	-0.243211	-0.0904485	-0.0478668	-0.174037	-0.089741	-0.0055562	-0.0719827	0.371055	0.175201	-0.00614492	-0.300558	-0.353725	-0.389018	-0.291386	-0.252557	0.354435	0.356657	0.254142	0.0220405	0.479336	0.110916
O60341	KDM1A	0.234065	0.361738	0.310985	0.139842	-0.707061	-0.502452	-0.393446	-0.488327	-0.351173	-0.499967	-0.600993	-0.458663	0.404547	0.20019	0.358919	0.241981	0.176769	-0.419109	-0.106216	-0.243513	-0.200822	-0.296932	0.00224606	0.245982	0.20021	0.193433	0.209463	0.275506	-0.125165	-0.473235	-0.53771	-0.483839	0.207455	0.233456	0.23956	0.310738	0.242322	0.437133	0.366469	0.218347	0.0910652	0.0306803	-0.464235	-0.6953	-0.655108	-0.761617	-0.191427	-0.293518
O60343	TBC1D4	-0.206627	-0.218471	-0.204934	-0.258535	0.1088	0.0410221	0.0231663	0.11165	0.0993994	0.245864	0.151271	0.158653	-0.50251	-0.430897	-0.629845	0.240272	-0.072406	0.288969	-0.28735	0.330708	0.416973	0.675187	0.735456	-0.773856	-0.601435	-0.743007	-0.769496	-0.679509	0.174948	0.706342	0.616929	0.937728	-0.253579	-0.433006	0.0874436	-0.596009	-0.592963	-0.412108	-0.0931769	-0.256271	-0.0678819	-0.0951249	0.294933	0.143478	0.0636819	0.215084	0.561285	0.316624
O60353	FZD6	-0.126364	-0.23402	-0.25399	-0.207323	0.238206	0.161131	0.290154	0.126964	-0.0446974	0.0140787	-0.0834063	-0.0731778	-0.0980419	0.153707	-0.155731	0.228299	-0.081217	-0.129531	0.56264	-0.0678428	0.480752	0.10649	0.61442	0.0517181	0.101345	0.0548381	0.0338273	-0.0214679	-0.115375	-0.263077	-0.252112	-0.278526	0.275146	0.177228	0.226609	0.277555	0.0677905	0.0973955	0.0877477	-0.0281836	-0.0936663	-0.0578094	-0.211205	-0.279019	-0.280234	-0.23281	-0.0232791	-0.0577774
O60437	PPL	0.431599	0.38746	0.499864	0.293495	-0.565244	-0.420019	-0.824552	-0.789951	-0.968315	-0.697519	-1.02531	-0.894482	0.0148722	0.00447469	0.159797	0.815926	0.383917	-0.860722	-0.662446	-0.406318	-0.186074	-0.292502	0.136383	0.891592	0.831373	0.367926	-0.126345	-0.128957	-0.890856	-1.26773	-1.18771	-1.30485	0.831134	0.665715	0.345101	0.0692573	-0.385915	-0.0272815	0.109296	0.591276	0.768442	0.628988	-1.15522	-1.20812	-1.09928	-1.24295	-0.947115	-0.807204
O60443	GSDME	-0.655066	-0.851421	-0.588462	-0.695444	0.465792	0.297396	0.65919	0.118174	0.191979	0.426275	0.0905684	-0.108611	-0.699184	-0.477452	-0.739209	-0.21114	0.033361	0.488908	0.608995	0.573876	0.500546	0.697333	0.293413	-2.43655	-1.93159	-2.53446	-2.5575	-2.46325	0.410719	1.8106	1.37179	1.4111	-1.52246	-1.39433	0.704298	0.254338	-1.38474	-0.416238	-0.347745	-0.262454	-0.0410278	-0.191909	0.149667	0.0444373	-0.0349575	0.039208	0.379419	0.114741
O60447	EVI5	-0.457995	-0.347647	-0.313226	-0.389163	0.0672871	0.458689	-0.147684	-0.193428	-0.265242	-0.270642	-0.0386984	-0.16636	-0.539427	-0.595494	-0.828959	-0.341896	-0.218957	0.642355	0.0178075	0.349308	0.25404	0.481635	0.503843	-0.308912	-0.418096	-0.402351	0.00810962	-0.591123	-0.0617467	-0.106666	-0.0860281	0.172063	-0.599412	-0.128634	-0.609168	-0.434898	-0.518932	-0.387187	-0.40521	-0.451584	-0.306436	-0.30838	0.277874	0.162489	0.103036	0.197571	0.0452268	0.228136
O60449	LY75	0.0103199	0.035198	0.127705	0.12327	-0.723217	-0.417473	-0.484016	-0.834815	-0.672717	-0.180154	-0.497557	-0.213284	-0.335455	-0.47918	-0.446035	-0.243594	-0.100052	0.127669	0.365494	0.808536	0.00826273	-0.528231	0.263505	0.0216197	-0.0250933	-0.196124	-0.205355	-0.226729	0.117675	0.187031	0.170208	0.0528596	0.0255713	0.131906	0.13813	-0.153601	-0.0924735	-0.00563715	-0.0571321	-0.0781501	-0.0518278	0.0444244	-0.0499195	-0.153197	-0.176279	-0.0927872	-0.0409824	-0.101686
O60462	NRP2	-1.58908	-1.23544	-1.17492	-1.28928	0.733589	0.599859	0.349425	0.733958	0.443065	0.737732	0.261853	0.600498	-1.06355	-1.3778	-1.29792	-1.37373	-1.21491	2.03339	1.05113	0.291065	0.155482	0.41047	-0.378444	-1.09068	-0.951687	-1.20643	-1.01989	-1.1521	0.856567	1.12344	1.36627	1.50954	-0.981614	-1.08548	-1.21827	-0.288928	-1.24401	-1.9028	-1.91369	-1.90739	-1.72821	-1.87122	1.43563	1.30136	0.489449	1.11386	0.323389	0.647268
O60476	MAN1A2	0.0534443	-0.0261155	-0.0367741	-0.0732741	-0.0352556	-0.0932521	-0.0650903	0.0722534	0.00263388	-0.0520314	0.0496155	-0.0737367	-0.20241	-0.455314	0.153221	0.0719352	0.122001	-0.0769978	0.0489055	0.253915	0.584157	0.35454	0.175023	-0.963312	-1.26361	-1.09544	-0.652325	-0.860622	1.55924	0.837571	0.975665	0.675924	-1.26238	-0.0671529	-0.998536	-0.621303	-1.38625	0.109938	-0.0130127	-0.0549614	0.0801231	0.0737892	-0.166199	-0.192265	-0.354228	-0.220496	0.0515856	-0.216891
O60486	PLXNC1	-0.0828842	-0.206611	-0.0945123	-0.317657	-0.121642	-0.374482	-0.0971644	-0.256816	-0.0952865	0.0961401	0.418602	0.0379073	-1.4807	-1.06079	-1.67653	-1.05634	-1.35328	1.62739	1.15701	0.728084	0.915437	0.918108	0.248545	-2.38506	-2.10302	-2.19892	-2.40475	-2.22689	0.51515	1.4662	1.50761	1.86966	-1.99912	-1.449	0.309026	-0.707039	-1.64168	-0.600862	-0.629562	-0.797186	-0.547338	-0.629725	0.705161	0.262469	0.00659548	0.374218	1.10319	0.998304
O60488	ACSL4	0.404551	0.245117	0.285652	0.318906	-0.927853	-0.823675	-1.08804	-0.697008	-0.421229	-0.912134	-0.612762	-0.677296	-0.428503	0.284147	0.0912218	0.28484	0.165189	0.0907408	0.116767	0.313099	0.00830816	0.212726	1.13302	-0.192373	-0.0519411	-0.25524	-0.267705	-0.250139	0.435803	0.718425	0.850242	0.767335	-0.171255	-0.552329	-0.510075	-0.752447	-0.726741	0.403419	0.462814	0.143974	0.121911	0.489567	-0.381917	-0.704874	-0.631087	-0.529229	0.402375	0.125971
O60493	SNX3	-0.259325	-0.119675	-0.422826	-0.288252	-0.408011	0.11406	-0.355462	-0.187938	-0.0119263	0.0182571	-0.0761169	0.0419291	-0.170332	-0.242556	-0.298131	-0.0376576	-0.0694759	0.400909	0.188962	0.524988	0.39136	0.537354	0.443901	-0.564112	-0.702851	-0.641845	-0.65218	-0.527145	0.229741	0.655506	0.371228	0.43164	-0.16866	-0.289273	0.276432	0.0198062	-0.139222	-0.397271	-0.383633	-0.380983	-0.208578	-0.189561	0.409697	0.118361	-0.261797	0.116066	-0.331625	0.140827
O60496	DOK2	-0.398826	-0.0668389	0.180052	-0.210163	0.304707	-0.308851	-0.049086	0.457604	0.248616	0.251179	0.304017	0.144354	-0.20018	0.0902446	-0.369435	-0.45246	-0.596244	0.612249	0.223663	0.742763	0.583617	1.01709	-0.371057	-0.7661	-0.418531	-0.705627	-0.910362	-1.02	0.737971	0.879936	0.932995	0.842587	-0.648158	-0.181843	-0.122693	-0.362892	-0.39631	-0.650637	-0.60265	-0.490795	-0.354222	-0.286041	0.27089	0.200591	0.0881249	0.326984	0.246284	0.462934
O60499	STX10	0.0246329	-0.174888	0.107781	0.00407542	0.0476252	-0.0366827	-0.102367	-0.127552	-0.0258558	-0.392763	-0.430988	-0.294936	0.0722201	-0.452796	0.156453	0.0746823	-0.328424	0.293696	-0.57265	0.133503	0.364162	-0.0219513	0.0946563	0.0180369	-0.255024	-0.254134	-0.0242443	-0.0940641	0.0532198	0.0343395	0.139532	0.41525	-0.35763	0.100776	-0.453377	-0.246693	-0.362524	0.187034	0.130373	-0.142389	-0.141161	-0.0718024	-0.000284851	-0.242321	-0.223275	-0.050914	0.352078	0.536789
O60502	MGEA5	0.364023	0.20749	0.104126	0.054682	-0.315735	-0.196757	-0.169971	-0.25751	-0.36924	-0.150248	-0.349175	-0.258592	0.00706024	0.079811	0.060359	0.243454	0.184563	-0.546722	-0.386701	-0.24185	0.10112	-0.0364282	0.0196792	-0.109282	0.0233845	0.0212814	-0.0135799	0.0643525	-0.32721	-0.223822	-0.325182	-0.209932	-0.26101	0.0314739	0.0571965	0.174919	-0.135391	-0.285325	-0.131171	0.170566	0.238495	0.419859	-0.0943167	-0.205689	-0.318839	-0.264428	-0.542668	-0.406734
O60504	SORBS3	-0.67197	-0.903767	-0.985316	-0.739431	0.786346	0.655277	0.948448	0.600649	0.371791	-0.0212404	0.779122	0.167012	-1.81092	-1.8571	-1.9667	-2.10736	-1.81394	2.24658	1.14595	1.00119	0.716921	1.3516	0.71653	-0.928675	-1.16781	-1.0644	-0.919318	-0.596801	0.605287	0.669176	0.720179	0.833533	-0.352514	-0.489713	-0.466382	-0.247808	-0.774293	-1.17625	-1.20421	-1.32363	-1.02165	-1.21129	0.915205	0.617318	0.441938	0.764048	0.0722679	0.950863
O60506	SYNCRIP	0.28768	0.445145	0.473518	0.500354	-0.715335	-0.720695	-0.630497	-0.790224	-0.768904	-0.594904	-0.739545	-0.579557	0.542153	0.191174	0.312557	0.0136484	-0.0611104	-0.42477	-0.307144	-0.344794	-0.325054	-0.367651	-0.310782	0.240819	0.0545717	0.155766	0.152009	0.354435	-0.418169	-0.59654	-0.74053	-0.801034	0.311251	0.212641	0.392356	0.117086	0.160941	0.394547	0.284624	-0.0227634	-0.224935	-0.244541	-0.317024	-0.37476	-0.586246	-0.491971	0.442212	0.127191
O60507	TPST1	0.154087	0.17804	0.130338	0.103507	-0.413918	-0.381523	-0.330146	-0.455609	-0.457489	-0.422495	-0.442726	-0.447407	-0.00303541	0.313105	-0.192605	0.101645	-0.430523	0.583323	-0.40542	-0.152408	-0.00651235	0.32142	-0.141209	-0.357251	-0.526227	-0.662703	-0.287683	-0.396477	1.38093	0.674414	0.533851	0.36834	-0.226774	0.26418	-0.331568	-0.666334	-0.533553	0.520095	0.626026	-0.092889	-0.203906	-0.170848	-0.661489	-0.850076	-0.537255	-0.8191	0.166766	0.215993
O60508	CDC40	0.361254	0.528073	0.559927	0.463909	0.27083	-0.227756	-0.183639	-0.57848	-0.305466	-0.51933	-0.422582	-0.54888	-0.0465476	-0.0454268	0.338146	0.133514	0.0984023	-0.228395	-0.241539	-0.447265	-0.481151	-0.0552281	-0.576964	0.193497	0.235621	0.11571	0.0441078	0.165891	-0.26555	-0.289832	-0.396147	-0.486326	-0.00469266	-0.0731126	0.141612	-0.316884	-0.0910404	-0.33359	-0.313577	-0.308928	-0.149922	-0.0205415	0.153876	0.0982219	0.16135	0.285979	-0.132163	0.0477456
O60518	RANBP6	-0.0270172	-0.099888	-0.135199	-0.137928	0.0823763	-0.116577	0.0171654	-0.0972954	-0.196806	-0.0969223	-0.148796	-0.22516	-0.00354361	-0.0903614	0.0280549	0.688615	0.622879	0.0983563	-0.24274	0.477315	0.525773	0.143091	0.624766	-0.0216553	0.0382561	-0.0220238	0.0994515	-0.267169	-0.0153302	-0.39002	-0.0707049	-0.180216	-0.040809	0.313775	-0.47923	-0.428412	-0.32749	-0.310041	-0.553461	-0.198066	-0.555445	-0.172832	0.150636	0.0647198	0.158568	0.0458937	-0.0308833	-0.100488
O60524	NEMF	-0.109929	-0.189745	-0.247492	-0.237992	-0.0866451	0.0976398	0.230551	-0.0282622	-0.22532	-0.0851158	-0.103687	-0.279514	-0.072913	0.0698597	0.00246646	0.171525	-0.0262439	-0.208884	0.0296985	-0.0188738	0.0300044	-0.0851347	-0.0514986	0.0593348	-0.0209978	-0.0467621	0.0416475	0.0328122	-0.0227855	-0.227836	-0.175406	-0.308843	0.204082	-0.0735392	0.0418976	-0.0235617	-0.053841	0.667612	0.556571	0.12595	-0.350746	-0.230465	-0.686737	-0.748756	-0.598269	-0.69885	0.138284	-0.287481
O60547	GMDS	-0.137746	-0.0274958	0.52265	0.227246	-0.127904	-0.304391	-0.239906	-0.695674	0.100527	-0.373613	-0.258422	-0.0603662	-0.219349	-0.30101	-0.142141	-0.178875	0.280394	0.131275	0.440959	-0.271324	0.385675	0.0147271	0.565964	-0.151197	-0.302158	-0.287725	-0.0532524	0.0595749	0.173117	0.0885477	0.0147019	-0.0185614	-0.0453422	-0.159826	-0.154984	0.0392937	0.0161803	-0.310971	-0.273979	-0.424752	-0.142462	-0.153349	-0.248418	0.0336967	0.167862	-0.37525	-0.501739	-0.150243
O60551	NMT2	-0.0272412	0.0904967	0.0997813	-0.0944781	0.273284	0.0646552	0.497084	0.0778989	0.161771	0.183033	0.0873335	-0.209346	-0.231948	-0.143968	-0.20798	0.0374725	-0.127323	-0.12428	-0.427719	0.182741	0.184953	0.237739	0.304442	-0.422204	-0.5699	-0.12376	-0.194547	-0.269846	0.252853	0.281271	0.113472	0.132141	-0.197199	-0.30674	-0.0997198	-0.13861	-0.114396	-0.216886	-0.273351	-0.144204	-0.088345	-0.0927548	0.039243	0.0459352	0.146717	0.0149785	-0.203015	-0.0508153
O60563	CCNT1	0.579342	0.438915	0.148878	0.157167	-0.486898	-0.785358	-0.548855	-0.803757	-0.41139	-0.786565	-0.519163	-0.760955	0.0674012	0.23363	0.194261	0.0541919	0.205774	-0.0442447	-0.273358	-0.274264	-0.375113	-0.105096	-0.47405	0.215289	0.126371	0.422921	0.00236821	0.18735	-0.902268	-1.07394	-1.04002	-0.769752	0.360981	0.21485	0.099082	0.0757805	0.33683	0.491352	0.359168	0.0661183	-0.0407818	-0.145677	-0.0258022	-0.291924	-0.44074	-0.399484	-0.0733397	-0.245145
O60566	BUB1B	0.667239	0.507258	0.377678	0.216277	-0.655637	-0.725379	-1.18769	-0.327478	-0.522343	-1.12285	-1.20987	-0.866339	0.226199	0.0293891	0.100047	-0.102862	-0.166685	-0.481464	-0.518669	-0.318512	0.386847	-0.56408	-0.796315	0.0661458	-0.143085	-0.107428	0.331391	0.143536	-0.484055	-0.84419	-0.918535	-1.02688	0.412852	0.322416	-0.0999824	0.0572354	0.241657	0.829636	0.920704	0.0827505	0.0732225	0.0451576	0.333569	-0.189704	0.17022	0.00268561	0.0495194	0.302759
O60568	PLOD3	0.0608632	0.115302	0.199745	0.153508	-0.186742	-0.147693	-0.188875	-0.295684	-0.323772	-0.105053	-0.236768	-0.273569	0.0843936	0.19638	0.184259	-0.250069	0.115778	-0.00545572	0.0277484	-0.0848059	-0.0064992	-0.315076	-0.260444	-0.646142	-0.617436	-0.730806	-0.724449	-0.730728	0.399836	0.786158	0.582233	0.570771	-0.443581	-0.507687	-0.188128	-0.434371	-0.607192	0.25678	0.161337	-0.201883	-0.0436726	-0.102049	-0.191187	-0.267127	-0.123474	-0.195251	0.225123	-0.0962728
O60573	EIF4E2	-0.125286	-0.160064	-0.038974	-0.165985	-0.107799	-0.200227	-0.148265	0.0444036	0.283904	0.115077	0.0174823	0.237175	0.582375	0.407673	0.00569796	0.00447162	-0.356915	0.0704773	0.115173	0.41297	0.113793	0.0318795	-0.272099	-0.702528	-0.743519	-0.0353884	-0.245857	0.186259	0.0737306	-0.00813482	-0.331958	0.0137316	1.22003	0.531374	1.7052	0.59781	1.16407	0.23648	0.240577	-0.268379	0.00467935	-0.123606	0.284727	-0.0783407	0.0240798	-0.0247542	0.221064	0.122883
O60603	TLR2	-0.0361397	-0.00492783	-0.00408137	-0.133249	-0.280489	-0.206089	-0.358964	0.00205741	-0.031178	-0.0430827	0.176943	-0.0699839	-0.552646	-0.403968	-0.76099	-0.571212	-0.665869	0.848087	0.605911	0.597697	0.387907	0.434863	0.254158	-1.48314	-1.33833	-1.46091	-1.52062	-1.43666	0.480957	1.34143	1.08585	1.23294	-1.16281	-0.663449	-0.0600746	-0.1647	-0.960457	-0.837611	-0.302821	-0.222511	-0.089151	0.121999	0.384239	0.0594146	0.177237	0.295782	0.167994	-0.198893
O60610	DIAPH1	0.135007	0.249706	0.290068	0.0600595	-0.319887	-0.412298	-0.382355	-0.142925	-0.153028	0.0820208	0.043968	0.0267003	0.0853281	0.1076	0.270787	0.234574	0.0383025	-0.332425	0.204786	-0.125824	0.0554549	0.119432	0.0672423	0.0696755	0.124479	0.0583284	0.0329926	0.0763767	-0.198653	-0.298132	-0.374674	-0.352861	0.206152	-0.0607952	0.483179	0.19805	0.0976119	-0.0401853	0.0969484	0.354191	0.157933	0.210273	-0.632701	-0.737799	-0.781177	-0.656172	-0.362999	-0.366236
O60613	SELENOF	0.160278	0.115751	0.00685401	0.249332	-0.840484	-0.462245	-0.870977	-0.671867	-0.643818	-0.522533	-0.529588	-0.78271	0.00195863	-0.114284	-0.0623646	0.359957	0.107132	-0.17581	-0.737408	0.0864443	-0.0906797	-0.224791	-0.0650255	-0.154798	-0.0787471	-0.220349	-0.190576	-0.397163	-0.24121	0.234689	0.0858525	-0.0226491	-0.35173	0.467422	0.0504019	-0.023429	-0.16307	0.201267	0.227858	0.141909	0.468511	0.223726	-0.891595	-0.758812	-1.09255	-0.97538	-0.173808	-0.17594
O60637	TSPAN3	-0.0222006	-0.105901	-0.17615	-0.0376742	-0.0424585	-0.0213372	0.111105	0.00762775	-0.261678	-0.126658	-0.13764	-0.335019	0.103697	0.161332	0.366669	0.300468	0.638212	-0.236022	-0.206653	-0.0484049	0.255978	0.14479	-0.615345	0.124743	0.145916	0.111534	0.0511991	0.0510699	-0.270984	-0.374417	-0.257884	-0.300388	0.153745	0.169129	-0.072106	-0.15984	-0.065679	-0.0354423	-0.0373288	-0.0469027	-0.00202195	-0.0450266	-0.0525175	-0.130043	-0.105423	-0.109495	-0.16166	-0.134811
O60645	EXOC3	-0.263609	-0.246499	-0.304689	-0.373847	0.268159	-0.0357148	0.252401	0.324671	0.197425	-0.0222481	0.0023045	0.00617485	-0.0595359	-0.0687314	-0.025954	0.0624988	0.102053	-0.136972	-0.0618671	-0.244708	0.0421035	-0.0922652	-0.061011	-0.206969	-0.264823	-0.135566	-0.214045	-0.134023	-0.307511	-0.246269	-0.259005	-0.165934	0.213533	0.0928597	0.205826	0.0333027	-0.00783039	-0.0653105	-0.0159276	-0.102761	-0.247664	-0.302767	0.0623053	-0.0545488	-0.0680024	-0.0481177	0.192689	0.0685639
O60664	PLIN3	-0.38164	-0.44663	-0.319708	-0.494634	0.393735	0.176888	0.393769	0.324208	0.23256	0.40097	0.227417	0.241639	-0.605117	-0.580463	-0.41585	-0.507341	-0.466222	0.973968	0.694692	0.292559	0.269232	0.429257	0.101854	-0.819875	-0.748792	-0.780177	-0.839707	-0.728283	0.412264	0.834732	0.557908	0.747185	-0.382189	-0.501859	-0.225101	-0.0399306	-0.566891	-0.0917309	-0.056935	-0.276955	-0.292732	-0.249373	-0.0023886	-0.103924	-0.134349	-0.0568595	0.131821	0.220501
O60678	PRMT3	0.249884	-0.271179	-0.125413	-0.0895656	-0.444103	-0.241851	-0.461446	-0.212591	-0.0279458	0.180303	-0.102306	0.150437	-0.188066	-0.191917	-0.407298	-0.174649	-0.797975	-0.193694	-0.45045	0.766752	0.459701	0.452553	-0.26366	-0.242231	-0.604761	-0.26711	-0.267831	-0.0642499	0.234144	-0.403144	0.0962762	-0.248254	0.214331	0.544523	0.12288	0.271179	-0.33122	0.0484211	0.113513	0.112876	0.227503	0.338615	-0.617384	-0.722426	-0.438647	-0.483216	-0.382183	-0.333558
O60684	KPNA6	0.0331392	0.0735662	-0.00118523	0.117009	-0.252101	-0.0265072	-0.0386653	-0.293002	-0.169134	-0.194035	-0.373964	-0.148381	0.072489	-0.00208053	-0.00814649	-0.0544126	0.17024	0.0126051	0.0335475	0.134787	-0.00414328	0.243471	-0.114544	0.00408801	0.0454996	-0.0840171	0.0227937	-0.176026	-0.157628	-0.278464	-0.290601	-0.112048	0.0154866	0.00855101	-0.14243	0.0388932	-0.158176	0.0405111	-0.0554832	-0.142424	-0.0282373	-0.222513	0.300984	0.0742483	-0.0821121	0.0948721	0.301504	0.0574213
O60687	SRPX2	-0.976236	-1.06013	-1.09297	-1.14375	0.784379	0.420894	0.62094	0.671515	0.465065	0.417792	0.569561	0.344137	-0.0820143	0.46502	0.0187849	-0.264612	0.0470947	1.31964	-0.015334	0.924211	1.06466	0.606019	0.420988	-1.23927	-1.37311	-1.18194	-1.15245	-1.51106	1.9141	1.38892	0.954083	0.377589	-0.593256	-0.692721	-0.628535	-0.850027	-1.23319	-0.334731	-0.279633	-0.657875	-0.340229	-0.546556	0.880057	0.496117	0.577765	0.753242	0.464901	1.11613
O60701	UGDH	-0.516074	-0.453272	-0.514313	-0.312386	0.42894	0.372531	0.275565	0.302391	0.14946	0.193111	-0.0628924	-0.033721	-0.182707	-0.283115	0.0162333	-0.235616	-0.0272019	0.494707	0.420351	0.220928	0.15205	-0.030763	0.241425	-0.218523	-0.569107	-0.563551	0.0263635	0.610369	0.2312	-0.14197	-0.152354	-0.403756	-0.411322	-0.585457	-0.658922	-0.276683	-0.0865441	-0.515591	-0.30254	-0.454822	-0.0788279	-0.0692044	-0.00603231	0.0138106	-0.144197	0.108609	0.254714	0.0314428
O60711	LPXN	0.0365436	0.0341071	0.341797	0.0838061	-0.344343	-0.705905	-0.830917	0.099928	0.171469	0.118197	0.479713	0.0938184	-0.812424	-0.653545	-0.917054	-0.540634	-1.03348	0.937172	0.589393	0.581353	0.462195	0.443405	-0.4311	-2.66292	-1.46214	-2.21712	-2.5419	-2.26364	0.829274	1.37704	1.32447	1.5409	-1.82375	-0.373883	-1.02606	-0.378865	-1.61289	-0.601651	-0.541654	-0.421844	-0.223403	-0.169061	0.000693299	-0.124546	-0.222545	0.0320083	0.480349	0.542679
O60716	CTNND1	0.187883	0.0831867	0.193774	0.189191	-0.244938	-0.201945	-0.225461	-0.315024	-0.383835	-0.393693	-0.7778	-0.372256	0.0469914	-0.14371	0.0601969	0.370523	0.183803	0.0134365	-0.424142	-0.235199	-0.262166	-0.0510243	-0.172535	0.484561	0.547635	0.302087	0.263192	0.252917	-0.438462	-0.542541	-0.501263	-0.575646	0.27483	0.143247	-0.0145241	0.158624	-0.0287968	0.0280621	0.0391554	0.13661	0.261118	0.025781	-0.256628	-0.395024	-0.318209	-0.367392	-0.0178786	-0.0123665
O60733	PLA2G6	0.0316995	-0.124203	0.0127744	-0.0456347	-0.123754	-0.172295	-0.0182225	-0.14906	-0.258455	-0.101071	-0.223343	-0.0945073	-0.114046	-0.0883025	-0.0618303	0.16944	0.0487163	0.0803967	-0.18135	0.0805446	0.0969172	-0.0109745	0.0635636	-0.150857	0.181931	-0.0700049	-0.210921	-0.112442	0.197471	-0.0958563	0.57088	0.156426	0.237267	0.00310245	0.487477	0.0950361	0.279974	-0.544992	-0.356185	-0.277634	-0.00852649	0.0192678	0.549226	0.123608	0.835635	0.0385801	0.17315	0.112798
O60749	SNX2	-0.204005	-0.0250854	-0.073408	-0.131639	-0.0570469	-0.115583	-0.204361	0.30329	0.0944786	0.0968371	0.133148	0.178664	-0.0966869	-0.223705	-0.152862	-0.150876	-0.237091	0.286518	0.133406	0.0619475	0.150531	0.0890939	0.0548048	-0.473104	-0.498622	-0.321182	-0.344298	-0.348659	0.201108	0.375662	0.0859038	0.271982	-0.162447	-0.181646	0.363286	0.0842773	-0.262848	-0.240501	-0.14303	-0.191426	-0.206897	-0.169721	-0.0183015	-0.110389	-0.317484	-0.148603	0.307641	0.170349
O60762	DPM1	-0.0495268	-0.191936	-0.153402	-0.12169	-0.163998	-0.317862	-0.188086	-0.30161	-0.320612	-0.31096	-0.194771	0.143162	-0.317169	-0.00113749	-0.1023	0.123864	0.11138	-0.0378264	0.0833094	0.230319	-0.0350611	0.303906	0.151789	-0.367436	-0.237754	-0.26351	-0.297153	-0.577695	-0.111635	0.0398558	-0.0964574	0.0847676	-0.157181	-0.00357481	0.0574692	-0.216569	-0.438302	-0.140676	-0.221721	-0.211722	0.040625	-0.186064	0.0296683	-0.181436	-0.188123	-0.115887	-0.123916	-0.151023
O60763	USO1	-0.041057	0.112843	0.121203	0.0548592	-0.326902	-0.617826	-0.390734	-0.179726	-0.132149	0.0227393	-0.0373728	0.0267775	-0.068433	-0.332113	-0.193039	-0.116187	-0.116734	0.258575	0.184649	-0.309899	-0.0690668	0.153211	-0.0323463	-0.198848	-0.248451	-0.304966	-0.38982	-0.26564	-0.232386	0.0750855	-0.0864642	0.122632	0.0288537	-0.0653596	0.15046	0.138529	-0.0334717	0.274253	0.174614	0.03567	-0.0495387	0.0447638	-0.652817	-0.736034	-0.821963	-0.680387	0.256061	-0.122265
O60784	TOM1	0.0497163	-0.0786084	-0.185168	-0.0751975	0.0101199	0.0332687	0.110456	-0.254958	-0.270226	0.19654	-0.209356	-0.197168	-0.440561	-0.25635	-0.484071	-0.181661	0.0629694	0.57463	0.254947	0.191516	0.354947	0.533685	0.196323	-0.406996	-0.235785	-0.623597	-0.601432	-0.460725	0.234803	0.424538	0.288919	0.352013	-0.105251	0.0940753	-0.165345	0.0265159	-0.32529	-0.461988	-0.300673	-0.343506	-0.0433066	-0.218333	0.214084	0.127134	0.0236997	0.0634492	0.0726859	0.22611
O60825	PFKFB2	-0.00930046	0.00463649	0.22272	0.202876	-0.140819	-0.265197	-0.277826	-0.459799	-0.249724	-0.213439	-0.19642	-0.362249	-0.320584	0.0843894	0.0715837	-0.411941	-0.0473727	-0.357625	0.190409	-0.252552	0.193673	-0.334033	0.297851	0.252652	0.0765045	0.00736585	-0.12913	-0.0294736	0.0397633	0.0682757	-0.0124627	-0.0529493	0.188342	-0.251277	0.143658	-0.228063	-0.3827	-0.696724	-0.595792	-0.192011	0.286381	0.147769	-0.256681	-0.110461	-0.104863	-0.0322193	-0.892401	-0.404827
O60826	CCDC22	0.119489	0.150328	0.0118673	-0.021249	0.17671	0.121184	-0.0347612	0.0625449	-0.108581	-0.0762822	-0.182214	-0.0774257	0.118348	0.0718109	0.10278	0.133665	0.0961325	0.103145	-0.299223	-0.122553	-0.125112	-0.0898407	-0.0135659	-0.350268	-0.296982	-0.449151	-0.541629	-0.48489	0.136802	0.334354	0.364609	0.589385	0.0016382	-0.138617	0.130389	-0.29852	-0.427062	-0.0135	-0.0504751	-0.142794	-0.0491876	-0.0922973	0.0182823	-0.136724	-0.213397	-0.173112	0.0261412	-0.083608
O60828	PQBP1	0.976785	0.643949	-0.0602142	0.433551	-1.455	-0.954768	-0.558281	-1.1255	-0.965825	-0.982952	-1.10271	-0.898207	0.654339	-0.029023	-0.51703	-0.526928	-0.419907	-0.200608	-0.202018	-0.109679	-0.407934	0.0195993	-0.501323	-0.0670273	-0.246688	0.00766916	-0.108795	0.179115	-0.424864	-0.568978	-0.560794	-0.509027	0.916426	0.56025	0.944308	0.318718	0.445843	0.497098	0.656026	0.0238315	0.287771	-0.158813	-0.689274	-0.846411	-0.65622	-0.700302	-0.00119692	-0.398701
O60830	TIMM17B	0.106227	0.156355	0.124905	0.0847751	-0.275391	-0.34616	-0.222166	-0.312231	-0.272596	-0.191992	-0.223208	-0.188531	0.49649	0.348993	0.404428	0.426423	0.595214	-0.335845	0.358588	-0.451612	-0.441175	-0.277766	-0.00252571	0.305719	0.966811	0.38048	0.365254	0.393832	-1.78129	-1.82445	-1.42279	-1.74357	0.00289613	-0.534408	0.0621616	-0.243643	0.434179	0.46637	0.406723	0.1009	-0.0463245	-0.130093	-0.369583	-0.560162	-0.664943	-0.660613	0.0746968	-0.576008
O60831	PRAF2	-0.0644943	0.215651	-0.170708	-0.144158	0.266619	-0.0524352	-0.292467	-0.0404283	0.049125	0.612095	0.187964	0.115517	0.108668	0.0325718	0.0450805	0.211777	0.138218	-0.461582	0.164603	-0.291893	-0.006542	-0.0688798	0.107986	-0.108387	0.230369	-0.140416	-0.209624	-0.518317	-0.0248799	-0.371589	-0.0547639	0.16354	0.0299151	-0.109224	-0.33502	-0.162707	-0.238114	0.237234	-0.0867326	-0.34073	-0.37559	-0.497816	0.229544	0.190251	0.00798197	0.238043	0.530058	0.28683
O60832	DKC1	0.295562	0.249364	0.270866	0.370736	-0.518686	-0.444781	-0.480156	-0.436515	-0.320754	-0.424374	-1.05049	-0.355304	0.380629	-0.0399962	0.0956552	0.750885	0.209956	-0.7511	-0.582305	-0.556509	-0.391426	-0.387551	0.103067	0.152363	0.00214314	0.18266	0.121439	0.261718	-0.210076	-0.432	-0.69161	-0.704529	0.378363	0.0588859	0.216796	-0.0800422	0.0101654	0.319815	0.150973	0.416916	0.184729	0.26284	-1.05903	-1.038	-1.00362	-0.992053	-0.262032	-0.223063
O60841	EIF5B	0.547666	0.549567	0.601716	0.665311	-0.817647	-0.84245	-0.795049	-0.877698	-0.792491	-0.630149	-1.03755	-0.683162	0.0929242	0.0288736	0.100973	-0.110126	-0.00359377	-0.508466	-0.0431769	-0.189644	-0.00483464	-0.235359	-0.0295369	0.193116	-0.050742	0.0801557	0.121052	0.207709	-0.70564	-1.02413	-1.00476	-1.04115	0.395314	0.236002	0.228918	0.153023	0.207053	0.129668	0.201559	0.122302	0.0880477	0.274403	-0.751266	-0.80918	-0.852515	-0.816554	-0.358763	-0.413252
O60861	GAS7	-0.822987	-0.6818	-0.8386	-1.00509	0.58137	0.116695	0.573119	0.0812689	0.299939	0.509016	0.136878	0.197085	0.111929	-0.522494	-0.245003	-0.793101	-0.302588	1.36759	0.493033	-0.170972	-0.669252	0.127649	-0.73972	-0.546828	-0.84929	-0.891763	-0.838581	-0.764735	0.577651	0.692998	0.601197	0.571323	-0.251138	-0.840741	-0.822188	-1.07332	-1.61599	-0.829256	-0.654646	-0.978584	-1.08547	-1.19181	0.946469	0.53924	0.210048	0.611283	0.739186	0.776122
O60869	EDF1	-0.30825	0.0485498	-0.0518612	-0.365978	-0.319506	-0.485382	-0.438421	-0.143769	0.0896482	0.453019	0.0258867	0.489735	0.223481	-0.28739	-0.431814	-0.877534	-0.560931	-0.0561366	0.99009	-0.0598771	0.114982	0.120168	0.737759	-0.568394	-0.59363	0.00277969	-0.367818	-0.491765	-0.606047	-0.0446701	-0.0423133	0.0208971	-0.431073	-0.0490505	0.458661	0.509778	-0.379108	-0.0732845	-0.5276	-0.185861	-0.581033	-0.377397	0.157039	0.100282	-0.340392	-0.270702	0.307319	0.0454681
O60870	KIN	0.292891	0.605691	0.328292	0.442847	-0.130794	-0.792841	-0.637527	-0.331171	-1.51807	-1.1323	-0.762314	-1.12702	0.341282	0.218122	0.0592552	-0.168147	0.0455747	-0.305464	-0.198249	-0.146743	-0.0429362	-0.0133873	-0.0996904	-0.0548168	-0.00790861	0.149579	0.0896807	0.11549	-0.4008	-0.809169	-0.725852	-0.7352	0.491466	0.491913	0.36602	0.470487	0.680509	0.140211	0.207451	0.0144196	0.0992374	0.296987	-0.46894	-0.612053	-0.485059	-0.547929	-0.38621	-0.436661
O60879	DIAPH2	-0.38552	-0.341497	-0.423998	-0.519348	0.281687	-0.0379982	0.170657	0.0663951	0.0463682	0.404406	0.0868711	0.395327	-0.238549	-0.24742	-0.0917621	0.0687134	0.132211	0.226216	-0.0649887	-0.03851	-0.380905	0.0262029	0.299233	-0.140817	-0.186631	-0.051422	-0.141222	-0.0965703	-0.212888	-0.150642	-0.156085	-0.0769189	-0.0313016	-0.473966	-0.00760392	-0.0784407	-0.322468	0.0082452	0.0169818	-0.387203	-0.53476	-0.694336	0.220031	0.0956086	-0.18674	0.150221	0.531667	0.139748
O60884	DNAJA2	-0.107175	0.0639081	0.159262	0.214401	-0.143743	-0.631467	-0.112065	-0.260634	-0.0314521	0.0475163	0.133661	0.0771142	0.180112	0.140873	0.205399	0.115036	-0.143317	-0.280749	0.100895	-0.217011	0.00994839	0.080434	0.0845933	0.363854	0.350285	0.255071	0.160471	0.292607	-0.67158	-0.590785	-0.56573	-0.587432	0.560863	0.471751	0.263953	0.380319	0.209872	0.137423	0.173895	0.00385608	-0.111789	0.153739	-0.265316	-0.454631	-0.721013	-0.407722	0.30987	0.244368
O60885	BRD4	-0.0515369	0.0436834	-0.0802264	-0.16698	-0.0647553	-0.268886	0.133219	-0.298054	-0.128095	0.194301	-0.0976087	0.0568306	0.235843	-0.25128	0.0370038	0.118829	0.142754	-0.727833	-0.146178	-0.403548	-0.283294	-0.324902	-0.165911	0.229087	0.175261	0.363474	0.309569	0.320408	-0.921529	-1.05158	-0.861119	-0.793162	0.400841	0.0860737	0.46624	0.336699	0.42288	-0.0279448	-0.0461479	-0.0985035	0.0116184	-0.0594986	0.00564062	-0.0866682	-0.316952	-0.0930547	-0.32197	-0.0947086
O60888	CUTA	0.240586	0.335507	-0.0325547	0.278727	0.209795	-0.582965	-0.655242	-0.698494	0.0679083	-0.635922	-0.330547	-0.400203	-0.201979	0.15537	-0.0450919	0.37482	0.188931	0.134998	0.228573	-0.467781	0.411077	0.293534	-0.116929	-0.000390662	0.031193	0.0571004	-0.148686	-0.103933	0.0562373	-0.169394	-0.11203	-0.0691899	-0.269893	0.126721	0.351473	0.248835	0.101619	0.00786618	-0.10514	-0.209112	-0.12088	-0.295664	0.117969	0.17692	0.271229	-0.138017	-0.404495	-0.221054
O60890	OPHN1	-0.024129	-0.0752795	-0.0717834	-0.0918936	-0.0089912	0.0278225	0.060907	0.0876004	-0.0871819	0.0509237	-0.00935309	0.00259268	-0.0773949	0.0329026	-0.108046	-0.0531135	0.513751	-0.12649	-0.00101791	-0.19387	0.628189	0.686871	0.494996	-0.0258932	-0.0305436	-0.0567035	-0.111554	-0.11001	0.00270702	-0.222784	-0.169016	-0.166788	0.230198	0.26335	0.125204	0.100819	0.112967	-0.0521434	-0.01942	-0.0376298	0.0173056	0.0588946	-0.000918073	-0.0522335	-0.0579679	-0.110606	0.02092	-0.110942
O60911	CTSV	-0.317803	-0.419727	-0.676467	-0.924246	0.570573	1.23243	0.484068	0.103561	-0.660238	-0.43591	-0.222737	-0.766521	-0.266801	-0.363024	-1.14263	-1.37689	-1.39024	0.783246	1.02044	0.360664	2.12988	0.935753	0.0138998	-2.31916	-1.99101	-2.08707	-2.1281	-2.0426	1.48127	1.96458	1.67258	1.46679	-1.61627	-0.825146	0.0410138	-0.936245	-1.28688	-0.7282	-0.88911	-0.819178	-0.166908	-0.259949	0.68862	0.592292	0.385917	0.285475	-0.384244	-0.182616
O60925	PFDN1	-0.235399	-0.356692	-0.27721	-0.0485906	-0.118073	-0.307961	-0.161832	-0.534645	0.422717	-0.096228	0.208292	0.633202	0.200915	0.507142	0.00689898	-0.879248	-1.04039	0.140467	0.261235	0.478442	0.810663	0.341841	0.109993	-0.420308	-0.169045	-0.120554	-0.0886972	-0.121085	-0.0203276	-0.245132	0.00856366	-0.506806	0.213551	0.477493	0.26739	0.429412	0.197893	0.127438	0.394095	-0.159837	-0.208389	-0.0736749	-0.199964	-0.258244	-0.0647864	-0.37378	-0.243002	0.326036
O60934	NBN	-0.55975	-0.110815	0.11007	0.00602288	-0.379198	-0.157888	-0.641395	-0.223675	-0.480535	-0.042691	-0.446972	-0.218517	0.23299	-0.0638585	0.0713703	-0.0549367	0.0256248	0.0902245	0.351876	0.0816112	0.377217	0.0426059	0.0325583	0.0871502	0.18611	0.27433	0.096293	0.102127	-0.63391	-0.52172	-0.504472	-0.512314	0.218738	0.293195	0.47305	0.314516	0.231464	0.106774	0.061098	-0.0251122	-0.253989	-0.409225	-0.0389439	-0.256257	-0.361488	-0.307843	0.427955	0.252215
O60941	DTNB	-0.060195	-0.123723	-0.134752	-0.129625	-0.00911185	-0.0201591	0.0787981	0.010416	-0.20851	0.0211676	-0.197919	0.0471751	-0.484198	-0.274594	-0.0703403	0.390101	0.494087	0.126621	-0.126557	0.0221311	0.399067	0.739015	0.451333	0.107199	0.210123	-0.0127051	-0.0815219	-0.105549	-0.471485	-0.47389	-0.374125	-0.151118	0.152474	0.278773	0.0905862	0.0170117	-0.197943	-0.495785	-0.41085	-0.439898	-0.0869952	-0.300436	0.223523	0.216637	-0.0975066	0.193435	-0.271287	-0.0789798
O60942	RNGTT	0.443183	0.244983	0.119858	0.19692	-0.595768	-0.681866	-0.592362	-0.517235	-0.41059	-0.420413	-0.15528	-0.374298	-0.227065	-0.286616	-0.343833	-0.16485	-0.0269065	-0.0524435	-0.146882	0.373337	0.181342	0.33025	-0.193589	-0.105014	0.062265	0.15908	0.149287	0.266396	-0.334427	-0.488512	-0.754729	-0.585775	-0.0177267	0.134662	0.311604	-0.0420444	0.210913	0.0489062	0.0100436	-0.20182	-0.0775943	-0.237966	-0.10429	-0.43611	-0.319171	-0.23809	-0.050709	0.142269
O75027	ABCB7	0.167632	0.151451	-0.0498625	0.187002	-0.817915	0.300173	-0.678937	-0.245718	-0.33554	-0.355728	-0.321229	-0.461366	0.0180069	0.196756	0.257172	0.302969	0.301257	-0.294196	0.027703	-0.238559	0.0954789	0.118871	0.358478	0.209771	0.351429	0.117756	0.0465222	0.000922157	-0.285893	-0.356861	-0.319347	-0.432857	0.105439	0.446346	0.229218	-0.0175098	0.0407305	0.55832	0.214287	-0.0640473	-0.256332	-0.140855	-0.089074	-0.000807441	-0.0274798	-0.112064	0.50998	0.0912771
O75044	SRGAP2	-0.102163	-0.105672	-0.0113791	-0.218677	-0.115238	0.381391	-0.373868	-0.00612806	-0.18766	0.00716963	-0.264036	0.0670045	0.228972	0.132097	-0.0804276	-0.724904	-0.183597	-0.102091	-0.0804133	-0.324454	-0.488231	-0.317356	-0.590047	-0.167338	-0.0820134	-0.078197	-0.0372801	-0.0135936	-0.238979	-0.346917	-0.425036	-0.394255	0.188002	-0.194276	-0.100771	0.126627	0.166236	0.14714	0.042971	-0.310955	-0.236688	-0.300183	0.0862341	-0.0881737	0.276534	0.163304	0.274975	0.211887
O75052	NOS1AP	0.369291	0.858505	0.232896	0.322133	-0.316564	0.260452	-0.20572	-0.603639	-1.08712	0.0582915	-1.15312	-0.424416	-0.135586	-0.245816	0.00202297	0.358163	0.528337	-0.218243	-0.181176	-0.318773	0.303855	0.465156	0.0674792	-0.111655	0.0347298	0.106823	-0.0705791	0.0181878	-0.310835	-0.677774	-0.839704	-0.809429	0.479571	-0.253489	0.0795779	0.00817669	-0.0928152	0.212928	0.407345	0.162914	0.333446	0.61995	-1.16201	-1.18816	-1.25946	-1.19771	0.0137595	-0.111566
O75054	IGSF3	-0.0110596	-0.0478117	-0.0508556	-0.062305	-0.269753	-0.0101758	-0.143762	-0.175973	-0.115404	0.0175438	-0.251317	0.0346058	-0.457784	-0.635265	-0.595643	0.0977522	0.214616	-0.195481	-0.0332409	-0.667881	-0.0893041	0.306375	-0.497302	-0.094591	-0.035354	-0.0630901	-0.117451	-0.0674997	-0.0624372	-0.121216	-0.150585	-0.128898	0.14375	0.112086	0.192277	0.0865748	0.0240069	0.0667977	0.278244	0.192362	-0.557472	-0.515577	-0.127247	-0.273737	-0.129998	-0.158598	0.087514	0.608429
O75063	FAM20B	0.0985191	0.0967122	0.0240917	-0.0198496	0.0397288	-0.112314	-0.0956014	-0.243901	-0.266373	-0.0492988	-0.292531	-0.154806	-0.460565	-0.360375	-0.408844	-0.249717	-0.498613	-0.515236	-0.523993	-1.10072	-0.807491	-0.182433	-0.373042	0.0636383	0.0997558	0.151953	0.121561	0.141726	-0.538979	-0.666021	-0.642268	-0.637137	0.257414	0.159805	0.310967	0.0912092	0.221822	0.239376	0.212734	-0.136933	0.169198	0.296521	-0.553723	-0.680783	-0.356596	-0.394466	-0.234568	-0.212766
O75064	DENND4B	-0.234679	-0.601677	-0.297631	-0.96137	0.0950471	-0.27408	0.161113	0.0568313	0.0408772	0.273854	0.146825	-0.0708411	-0.321929	-0.181773	-0.212704	-0.149556	-0.238455	0.491258	0.338899	0.358924	0.304249	0.297689	0.243921	-0.900609	-0.674689	-1.17123	-1.11806	-0.920043	1.21848	0.754877	1.14451	0.795296	-0.745247	-0.0984723	0.0248516	-0.208338	-0.772032	-0.312249	-0.328883	-0.36846	-0.346376	-0.313931	0.164907	0.0718345	-0.0415636	0.0735879	0.258294	0.296789
O75071	EFCAB14	-0.465051	-0.594092	-0.59175	-0.421352	-0.461237	-0.383312	-0.620497	-0.408545	-0.930784	-0.507385	-1.54684	-1.35189	0.0952384	0.0836665	0.0494577	0.311963	0.147166	-0.390766	-0.351163	-0.258073	-0.149466	-0.185566	-0.126651	0.157848	0.0685536	-0.159326	0.246394	0.0549937	-0.432283	-0.898788	-0.85041	-0.746269	0.185937	-0.102839	0.0497071	-0.0404529	0.151392	0.211862	0.146478	0.160101	0.161078	0.182862	-0.505268	-0.504222	-0.476402	-0.516483	-0.101758	-0.218343
O75083	WDR1	-1.08332	-1.099	-0.897495	-1.02221	0.653777	0.580246	0.55358	0.664421	0.951071	0.476719	0.392862	0.637428	-0.149801	-0.241651	-0.180022	-0.508244	-0.720173	0.750578	0.589619	0.32304	-0.0059601	-0.039863	-0.0420824	-0.938031	-0.961769	-0.725957	-0.700656	-0.675943	0.379755	0.581101	0.423909	0.246638	-0.577814	-0.754068	0.016925	0.0256276	-0.606102	-0.376186	-0.934171	-1.06491	-1.63324	-1.56403	0.891719	0.972376	-0.019404	0.730673	0.830018	0.910418
O75110	ATP9A	0.609794	0.402461	0.143284	0.565456	-0.382525	-0.33254	-0.660174	-0.41474	-0.977678	-0.546522	-0.933322	-1.07648	0.353725	0.0989329	0.361152	0.595257	0.240332	-0.733037	-0.230486	-0.635312	-0.115118	-0.313566	0.147666	-0.0510156	0.520523	0.31586	-0.015099	-0.202592	0.0121941	-0.153595	-0.117517	-0.00197309	0.0215267	0.581988	-0.13397	0.10726	-0.175633	0.696656	0.612701	0.353006	0.346564	0.252613	-0.502386	-0.620487	-0.367907	-0.535784	-0.0730678	-0.0705734
O75113	N4BP1	-0.0763862	-0.0945859	-0.219754	-0.300271	0.0645742	0.24673	0.803388	0.16104	0.40298	0.556996	0.493438	0.451606	-0.0182024	-0.116869	-0.271374	0.0409239	-0.163113	0.709181	0.314173	0.326524	0.601207	0.47774	0.355475	-0.142636	-0.28016	-0.241469	-0.13424	-0.183788	-0.338673	-0.159915	-0.470068	-0.287098	-0.19167	-0.130121	-0.0599576	-0.138579	-0.132476	-0.52195	-0.260835	-0.28435	-0.249096	-0.0827473	0.264813	-0.00764585	0.14716	-0.143796	0.0986404	0.0973535
O75116	ROCK2	-0.628183	-0.663634	-0.758985	-0.654645	0.395667	0.466283	0.39253	0.449451	0.391112	0.479774	0.0753787	0.411187	-0.257274	-0.235434	-0.146349	-0.149394	-0.0994236	0.330906	0.275426	0.187626	0.291464	0.121853	0.302461	-0.287276	-0.375209	-0.415988	-0.475191	-0.44194	0.117907	0.292396	0.254228	0.280507	-0.0439623	-0.0579949	0.129076	0.144912	-0.268606	-0.544661	-0.634211	-0.565438	-0.650967	-0.648259	0.450698	0.438464	-0.294453	0.306111	0.351356	0.308853
O75122	CLASP2	-0.331988	-0.472023	-0.363526	-0.444136	0.0897254	-0.0105069	-0.060826	0.0411588	0.224468	0.112022	-0.101518	0.200313	-0.185253	0.103402	0.16522	-0.0526905	0.042055	0.161354	-0.0950877	-0.0941267	0.137365	-0.234114	-0.300458	0.026802	0.0877322	-0.0308876	-0.0282697	0.0422349	-0.108263	-0.00699687	-0.147968	-0.0464874	0.0806135	0.337374	0.0740079	0.219047	0.110831	-0.339977	-0.303234	-0.442375	-0.44423	-0.34849	0.347956	0.318232	-0.0922692	0.31476	0.261089	0.408735
O75127	PTCD1	0.210007	0.782483	-0.0254866	0.139281	-0.387082	-0.369663	-0.634681	0.0506177	-0.0558955	-0.0577359	-0.770757	0.0155081	-0.0961198	0.215861	-0.0784697	-0.0465095	0.286737	-0.630412	0.452235	0.371631	0.671507	0.70459	0.468421	0.250798	0.205934	-0.0236573	0.177836	0.0952439	-0.377563	-0.920726	-0.584126	-0.699027	-0.135949	0.229289	0.399038	-0.120275	0.320285	0.140072	0.0720365	-0.0804126	0.0343329	-0.00566476	-0.0547052	-0.178991	-0.18921	-0.124634	0.145286	0.0904689
O75131	CPNE3	-0.213485	-0.209499	0.173668	0.0324949	-0.105288	-0.241808	0.127752	-0.352992	-0.0542383	-0.073905	-0.494011	-0.285302	-0.360139	-0.251834	-0.37238	-0.362714	-0.347832	0.815712	0.39264	0.157664	0.0268007	0.178799	-0.00314303	-0.178394	-0.126851	-0.0424069	-0.0102161	-0.128878	-0.172175	-0.19705	-0.249618	-0.185731	-0.133204	-0.090009	0.182367	-0.0220371	-0.216345	-0.0547787	-0.221615	-0.412456	-0.455048	-0.565879	0.2531	0.233756	-0.175752	0.0497171	0.176006	0.208814
O75140	DEPDC5	-0.150477	-0.186196	-0.152091	-0.166698	0.0393117	-0.0875528	-0.0123691	0.0461678	0.0572327	0.127508	0.0751227	0.10681	0.608289	0.462932	0.725027	-0.521991	0.063391	0.391558	0.0624194	-0.149264	0.549693	0.568765	0.690864	0.256416	0.222378	0.292151	0.160043	0.19043	-0.349481	-0.222582	-0.546361	-0.356943	0.519665	0.446533	0.620028	0.629283	0.323394	-0.436636	-0.25226	-0.334442	-0.0966239	-0.118697	0.310226	0.0561857	0.124591	0.251228	0.111885	0.324453
O75143	ATG13	-0.0313359	-0.0506564	-0.0376935	-0.0732358	-0.0943845	-0.134064	-0.0858939	-0.135261	-0.234506	-0.142838	-0.226996	-0.196111	-0.0105316	0.0549659	-0.0331482	0.103468	0.0314836	-0.0239009	0.00156001	-0.141136	0.0822236	-0.0423638	0.0203844	0.177413	0.389582	-0.0731366	0.196043	0.188049	0.339347	0.441018	0.347262	0.186921	0.831004	0.333279	-0.0680424	0.502574	0.201649	0.180123	0.242221	0.0776869	0.0179922	-0.135546	-0.214645	-0.233084	-0.327577	-0.135514	0.0835156	0.140934
O75146	HIP1R	0.652584	0.617604	0.519351	0.690838	-1.13281	-0.735148	-1.21716	-0.931495	-0.91749	-1.01857	-1.20342	-0.953804	0.106551	0.00289486	0.155391	0.181994	0.186542	-0.204351	-0.302524	-0.357735	-0.148873	-0.117078	-0.0278187	0.281839	0.244386	0.223578	0.192041	0.325618	-0.543129	-0.622019	-0.803832	-0.84863	0.631354	0.234545	0.102472	-0.320066	0.0824392	-0.0883316	0.194588	0.0848372	0.199552	0.260191	-0.556938	-0.682666	-0.672043	-0.569233	-0.297667	-0.220835
O75147	OBSL1	-0.860792	-0.908431	-1.5208	-1.10189	0.661426	0.598735	0.993966	0.168332	-0.41114	-0.0368095	-0.718763	-0.302672	0.0701633	-0.260818	0.172772	0.153737	0.0859118	-0.656776	-0.187364	-0.155295	0.156776	-0.414443	0.13235	0.416459	0.293971	0.169992	0.0601562	0.250671	-0.472511	-0.836567	-0.634949	-0.761477	0.212457	0.16095	-0.783196	-0.528069	0.0530577	0.392644	0.228446	0.106448	0.0632549	0.183226	-0.342771	-0.404374	-0.353553	-0.385941	0.108264	-0.0632435
O75150	RNF40	0.262482	0.191564	0.208326	0.211023	-0.318029	-0.12257	-0.229176	-0.356587	-0.325065	-0.25831	-0.509157	-0.282693	0.175005	-0.0507678	0.0211256	0.160068	0.316313	-0.404429	-0.166351	-0.598272	-0.374609	-0.181858	-0.170843	0.168897	0.224057	0.16193	0.156192	0.192918	-0.369174	-0.531066	-0.596283	-0.548506	0.367998	0.268907	0.291796	0.137583	0.15135	-0.0670623	0.178101	0.0804166	0.163745	0.25066	-0.325013	-0.437044	-0.436607	-0.377009	-0.285561	-0.24954
O75151	PHF2	-0.995207	-0.921511	-0.931068	-1.02842	0.281985	0.291153	0.809621	0.0907697	0.212468	0.59647	-0.013886	0.413647	0.231077	-0.0470742	-0.310945	0.0387183	0.313933	-0.436577	-0.0610551	-0.631098	-0.387117	-0.230892	-0.171652	0.130712	0.282396	0.139165	0.0114606	0.0752552	-0.436045	-0.522718	-0.511001	-0.653984	0.243092	0.268774	0.325742	0.180819	0.112703	-0.252302	-0.182613	-0.208611	-0.280438	-0.35067	0.330546	0.163351	-0.298602	0.0438251	0.354521	0.332074
O75152	ZC3H11A	0.675062	0.572269	0.497246	0.59146	-0.699658	-0.527646	-0.63961	-0.863552	-0.682409	-0.690073	-1.11179	-0.611227	0.306412	0.0529425	0.070142	-0.0385561	0.0775137	-0.204768	-0.172994	-0.256836	-0.355309	-0.363348	-0.306674	0.16693	0.250982	0.31241	0.216535	0.328394	-0.526711	-0.536861	-0.648134	-0.541178	0.370635	0.313321	0.610725	0.329369	0.438623	0.24791	0.418198	0.291568	0.192885	0.250677	-0.697156	-0.78657	-0.746245	-0.946619	-0.283602	-0.39254
O75153	CLUH	0.514157	0.729427	0.738615	0.699284	-1.01764	-0.791177	-0.969502	-0.865031	-0.949904	-0.736009	-1.18652	-0.827854	0.139856	0.275111	0.0961801	0.0950386	0.105069	-0.500617	-0.261329	-0.568926	-0.369568	-0.172793	-0.189785	0.216152	0.277084	0.191283	0.2564	0.263717	-0.539172	-0.707245	-0.726823	-0.825623	0.639425	0.0620942	0.287418	-0.0508939	0.346976	0.199745	0.386171	-0.000236915	-0.0654608	-0.114323	-0.847718	-0.617323	-0.674127	-0.575793	0.0167869	-0.181445
O75155	CAND2	-0.522103	-0.594938	-1.26381	-0.680919	0.743702	0.756664	0.899597	0.381574	0.484673	0.841102	0.147936	0.536936	-0.0968183	0.0985926	-0.230913	0.704645	0.645987	0.163029	0.125124	0.556353	0.282377	0.109263	0.446798	-0.0385706	-0.148483	-0.0506437	-0.140056	-0.133103	-0.0899414	-0.607407	-0.374166	-0.538449	0.417645	-0.12338	-1.16036	-0.560686	-0.294625	-0.0266001	-0.237108	-0.33033	-0.730304	-0.757507	0.398441	0.287351	-0.332064	0.372239	0.185431	0.544931
O75157	TSC22D2	-0.598934	-0.568384	-0.800024	-0.450461	0.386476	0.0618867	0.0924224	0.0157952	0.268224	0.111289	0.101259	0.413545	0.0648485	-0.0508871	-0.0269126	-0.551583	0.235717	0.0360822	1.197	0.0237119	0.367025	0.808711	0.860824	0.109724	0.159028	0.155348	-0.0250287	0.212759	-0.107334	-0.209791	-0.332389	-0.625224	1.3962	0.975875	1.08417	0.633894	0.814715	1.26555	0.0153746	0.0625606	-1.1117	-1.28533	0.0767112	0.360435	-0.454071	0.19139	2.4309	1.44279
O75164	KDM4A	-0.232806	-0.416323	-0.390871	-0.358789	0.316855	0.186774	0.366486	0.0804239	-0.00280628	0.0761779	-0.04547	-2.2e-05	0.302427	0.142637	0.409063	0.0551184	0.361726	-0.189222	0.0245411	-0.725111	-0.813672	-0.439406	0.390905	-0.0307418	0.236375	0.0212507	-0.23111	-0.132087	-0.203979	-0.469779	-0.346015	-0.372776	-0.159082	-0.126825	-0.140763	-0.261995	-0.0933212	0.0259214	0.013953	-0.0389873	0.0856342	0.000808315	-0.0237251	-0.157297	-0.111319	-0.115435	-0.0482644	-0.0131664
O75165	DNAJC13	-0.0466766	-0.126452	-0.0976577	-0.0962248	-0.0732931	-0.155502	-0.0253225	0.141363	0.110797	0.117401	0.169274	0.0540348	-0.483134	-0.429468	-0.306089	-0.35903	-0.532306	0.352487	0.312002	0.214918	0.346886	0.32462	0.212684	-0.221641	-0.200498	-0.186012	-0.221452	-0.269423	-0.117859	0.015179	0.136367	0.0631617	-0.0269676	0.0567044	0.104616	0.0993046	-0.247903	-0.212649	-0.284355	-0.117023	-0.0484237	-0.0315664	-0.114577	-0.152776	-0.225246	-0.098155	0.0229758	0.125242
O75170	PPP6R2	-0.287303	-0.384122	-0.138447	-0.176345	0.705218	0.360068	0.500975	0.235222	0.390164	0.520624	0.404783	0.104633	-0.263179	0.421981	0.308548	0.10725	0.0771062	0.969676	0.402077	0.76463	0.361749	0.0542541	-0.209602	0.029572	0.219526	-0.0832525	-0.0756712	-0.0891189	-0.146158	-0.115665	-0.274782	-0.0708168	-0.510127	-0.584638	-0.455755	-0.307036	-0.308296	-0.452872	-0.272415	-0.205523	-0.229788	-0.134012	0.380583	0.238423	0.153042	0.142109	0.00656658	0.159359
O75175	CNOT3	0.00643767	-0.035678	-0.216484	0.0435453	-0.402676	-0.332409	-0.029583	-0.125665	-0.156028	-0.106734	-0.282257	-0.0820587	0.130323	0.28959	0.0932599	0.25391	0.0642789	-0.141083	-0.0251437	-0.0315454	0.0442525	-0.0604366	-0.121092	0.0454576	-0.000179089	-0.022001	0.0268877	-0.0453498	-0.351651	-0.387395	-0.264975	-0.141019	0.309428	0.153616	0.0798039	0.0573505	-0.062059	-0.0372061	0.0503428	-0.104576	-0.0229779	0.0920555	-0.254126	-0.194451	-0.363267	-0.350276	0.146627	0.101077
O75179	ANKRD17	0.452045	0.596151	0.516471	0.565001	-0.840038	-0.802457	-0.680769	-1.02435	-0.928579	-0.785678	-1.1308	-0.814309	0.0184245	0.107718	-0.0156217	-0.146699	-0.0412275	-0.275398	-0.248635	-0.428036	-0.0286807	-0.174117	-0.201075	0.0689764	0.143073	0.0813515	0.045182	0.0280366	-0.197659	-0.345739	0.0252155	-0.174937	0.0893904	0.0858022	0.39077	0.106395	-0.0472263	0.259302	0.330376	0.0722256	0.0803448	0.130571	-0.585735	-0.667486	-0.5926	-0.79574	-0.0247033	-0.374145
O75182	SIN3B	0.174427	0.362959	0.0386671	0.0397056	0.288096	-0.0429851	0.427741	-0.257169	-0.268446	0.134353	0.292581	-0.199752	0.213342	0.364738	0.286334	0.271039	0.109483	-0.121296	-0.344971	-0.0908592	0.173067	-0.316923	0.194584	0.260565	0.167376	0.157129	0.0171835	0.00384671	-0.362005	-0.383766	-0.329334	-0.311181	-0.0511374	0.0142457	0.0722207	0.112406	-0.0162342	0.20795	0.223743	-0.111401	0.0382153	0.00475506	0.108511	-0.259336	-0.129364	-0.296891	0.114525	-0.00761041
O75190	DNAJB6	-0.0415384	-0.0604145	-0.0587858	-0.144183	-0.0643937	-0.113137	0.0694123	0.0414542	0.320622	0.126281	0.23961	0.25641	-0.0398377	0.236096	-0.240558	0.0802872	0.032692	-0.172883	-0.0273483	-0.0990082	-0.319355	-0.0447992	-0.331384	-0.160778	-0.171795	0.14773	0.0741703	-0.0540348	-0.348786	-0.219188	-0.343722	-0.172821	0.448383	-0.0184935	1.04577	0.552186	0.224984	-0.206252	-0.180101	-0.233615	-0.133201	-0.244734	0.0176802	-0.0836537	-0.227773	-0.102847	0.104312	-0.0011159
O75208	COQ9	-0.231211	0.247676	-0.254634	-0.0141032	-0.40115	-0.728979	-0.249662	-0.258955	-0.628421	-0.720498	-0.762808	0.0112701	-0.167296	0.0253992	-0.3435	0.634193	0.206926	-0.482977	-0.166879	-0.13333	-0.130054	0.329115	0.10956	0.155809	-0.0776703	0.165738	0.0470803	0.152064	-0.621142	-1.0332	-0.857665	-1.07387	0.365133	0.730747	0.535505	0.442885	0.0164411	0.132875	0.136799	0.103666	0.287138	0.134371	-0.20043	-0.438272	-0.668758	-0.564903	0.214155	-0.346188
O75223	GGCT	-0.370641	-0.434055	0.481434	-0.0451746	-0.0388242	0.69273	-0.475851	-0.309099	-1.32628	-0.536984	-0.684269	-0.383268	-0.145736	-1.2206	-1.14317	-0.675327	0.32212	-0.309242	0.134619	-0.289899	0.750695	1.03732	0.366085	-0.493296	-0.362557	-0.824488	-0.200554	0.143732	0.25642	0.396043	-0.0705185	0.0901007	0.00243352	-0.531448	0.216192	0.695825	0.647889	-1.40121	-1.68179	-0.554653	0.667845	0.0134743	0.420546	0.701467	0.644021	0.128434	-1.55248	-1.0292
O75251	NDUFS7	0.19026	-0.0355903	0.0867624	-0.00327756	-0.61387	-0.442675	-0.524564	-0.141402	0.0444455	-0.444738	-0.0349207	-0.0625317	0.106193	-0.0619523	-0.120962	0.164066	-0.433731	-0.228605	-0.409976	0.38497	-0.190478	-0.116335	-0.144981	0.0798812	-0.230477	-0.179454	-0.133223	0.0869619	-0.509209	-0.338964	-0.439315	-0.390341	0.489946	0.449915	0.853895	0.423343	0.0344324	-0.122335	0.0354862	-0.191424	-0.110381	0.0235657	-0.22227	-0.341745	-0.349432	-0.276671	0.385592	0.416175
O75306	NDUFS2	0.269117	0.183033	0.1495	0.0475314	-0.232805	-0.395128	-0.593557	-0.352091	-0.41132	-0.0187009	-0.35926	0.0324593	0.199317	-0.0826944	0.134692	0.309452	0.267158	-0.0680579	0.038943	0.00485417	0.12986	0.103298	0.429417	0.151106	0.23926	0.0121263	-0.147004	-0.0214736	-0.32941	-0.267821	-0.160327	-0.202212	0.1351	0.167843	0.200909	-0.0629794	-0.0896691	-0.083714	-0.222976	-0.178946	-0.196861	-0.21043	-0.100527	-0.307597	-0.0858586	0.0142723	0.288445	-0.0259742
O75312	ZPR1	0.00104224	-0.46008	0.0571186	-0.0135422	-0.510544	-0.359802	-0.567559	-0.785143	-0.515973	-0.760623	-1.08286	-0.528321	0.218288	0.463054	0.498858	0.193372	-0.165137	-0.0196815	0.332133	0.396135	0.200877	0.085693	-0.734991	-0.184149	0.0131821	-0.414989	-0.204768	-0.389899	0.294146	-0.0188091	0.322186	-0.0153305	-0.792253	-0.679611	-0.87585	-0.334729	-0.285253	-0.0374864	-0.0197627	-0.190421	-0.165812	-0.0559043	-0.0500322	-0.226129	-0.216549	-0.143152	-0.0286236	-0.111532
O75323	NIPSNAP2	-0.32987	-0.278671	-0.129548	-0.431269	0.0764005	0.0910251	-0.166134	0.333949	0.713536	0.529984	0.0300583	0.661996	0.395313	-0.0128125	-0.178392	0.195542	0.218453	-0.387503	0.232662	-0.553096	-0.0248694	-0.153656	0.568574	0.0064364	0.112154	0.189963	-0.0666363	0.0548789	-0.20146	-0.333466	-0.425802	-0.572353	0.373619	0.2881	0.945657	0.358015	0.244911	0.141028	-0.111805	0.1974	0.238651	0.105483	-1.03848	-0.878591	-1.09235	-0.986215	-0.295411	-0.141758
O75330	HMMR	0.576393	0.844697	0.732047	0.644576	-2.03302	-1.4091	-1.95788	-2.33394	-1.85861	-2.1901	-1.70872	-2.01681	-0.0376315	0.184024	0.397423	-0.637188	0.230387	-0.055606	-0.146028	-0.556338	0.0158783	-0.420572	-0.236326	-0.0811442	0.277684	0.13312	-0.00950727	0.0747117	-0.241201	-0.23915	-0.327367	-0.478754	0.134525	-0.0359277	-0.125313	-0.0594181	-0.0854718	0.373162	0.41928	0.369635	0.263353	0.291323	-0.76339	-0.833531	-0.655848	-0.796431	-0.40382	-0.594056
O75340	PDCD6	-0.250575	-0.239968	-0.596924	-0.353315	-1.16636	-0.593952	-0.666624	-0.657534	0.241845	-0.305458	-0.808318	0.124831	0.727417	0.00213458	0.166985	0.554745	-0.188861	-0.342622	-0.315954	0.304425	0.283004	-0.777437	0.080958	-0.959182	-1.02784	-0.68099	-1.00829	-1.07956	1.37202	0.975965	0.482321	0.210961	-0.859844	0.186761	0.0207116	-0.552168	-1.20798	0.594972	0.36125	0.0527503	-0.20239	-0.320188	-0.365542	-0.39302	-0.767643	-0.647644	0.903332	0.896413
O75347	TBCA	0.0151833	-0.0976531	1.1683	0.499017	-0.351736	-0.302111	-0.963628	-1.02988	-0.716434	-1.09784	-1.06338	-0.639057	0.868317	-0.214711	-0.15743	-0.360994	-0.0685125	0.062601	0.369123	-0.749545	-0.263348	0.0540572	-0.162814	-0.158328	-0.167053	-0.318735	-0.0213204	0.224682	-0.386334	-0.359112	0.0556217	-0.38073	-0.604295	-0.859995	-0.564744	-0.0834607	0.097241	0.925386	0.719235	-0.0148052	-0.0481126	0.0908362	-1.06187	-1.40709	-1.32834	-1.4359	-0.354516	-0.515909
O75348	ATP6V1G1	-0.375685	-0.364044	-0.279649	-0.436525	0.21725	0.0763383	0.190362	0.258989	0.319769	0.394539	0.120268	0.363863	-0.382694	-0.0504619	-0.713481	-0.430654	-0.207763	-0.355982	0.272022	0.276127	-0.0760848	0.0615946	-0.282798	-0.292184	-0.147428	-0.350345	-0.440149	-0.389976	-0.503075	0.150023	-0.268397	0.029599	0.26016	0.00814003	0.656781	0.425988	-0.0202512	-0.119993	-0.211124	-0.236693	-0.204724	-0.242813	-0.0466993	-0.106259	-0.34952	-0.142397	0.217373	0.0644566
O75351	VPS4B	0.0406121	0.230572	-0.00431996	-0.00199214	-0.317533	-0.400525	-0.197599	-0.19865	-0.229357	-0.247736	-0.394331	-0.342364	-0.13331	-0.190335	-0.115635	-0.354041	-0.660966	0.225632	0.279822	0.0503343	-0.0931517	-0.14812	0.0444752	-0.302947	-0.350601	-0.214916	-0.166427	-0.291787	-0.155697	0.146999	-0.0607224	0.0156104	-0.227006	-0.256446	0.30109	-0.0980075	-0.254697	-0.0261516	-0.0363755	0.0540361	-0.145853	0.0733289	-0.169714	-0.0910203	-0.160671	-0.232778	-0.236366	-0.274905
O75354	ENTPD6	0.260815	0.160021	0.0168863	0.139866	-0.332001	-0.372464	-0.0295649	-0.37342	-0.294288	-0.132937	-0.0871577	-0.103952	-0.0388618	0.0304868	0.133022	0.191699	0.699512	-0.597052	-0.707125	-0.634301	-0.433848	-0.246484	-0.118276	0.168157	0.267822	0.170251	0.0967499	0.093826	-0.443575	-0.587964	-0.642928	-0.690023	0.0540587	0.220656	0.232029	-0.0617506	-0.00201987	0.893887	0.560673	0.380462	0.240094	0.506871	-1.18642	-1.32029	-1.26462	-1.08072	-0.468424	-0.733851
O75356	ENTPD5	-0.0715314	-0.11708	-0.0842814	-0.0601389	0.0439717	-0.0559386	0.163189	-0.024145	-0.0683961	-0.0189358	-0.192417	-0.0445415	-0.00814724	0.14338	0.0616671	0.140619	0.21814	-0.00602361	-0.0198568	-0.0456395	0.158666	0.103551	0.153885	0.151354	-0.126928	0.0317304	0.069545	-0.0646371	-0.432605	-0.612943	-0.263725	-0.803805	0.0957085	0.208721	-0.00138167	-0.46053	-0.309098	-0.0354058	-0.106171	-0.264164	-0.163093	-0.151222	0.0797338	-0.0525173	-0.00719913	0.0232763	-0.0579944	-0.0112718
O75362	ZNF217	0.561409	0.753332	0.67707	0.597893	-1.35676	-1.26637	-1.61059	-1.44295	-1.24721	-1.15676	-1.26272	-1.2546	0.0680718	-0.152033	-0.0795555	0.187032	-0.118174	-0.29528	-0.226749	-0.210681	0.221073	-0.298495	-0.637833	0.209874	0.498779	0.430243	0.0751503	-0.0436578	-0.630658	-0.613307	-0.745742	-0.588935	0.170141	-0.00107648	0.422101	-0.192995	0.0165802	0.254257	0.243782	0.177961	0.129461	0.149251	-0.490948	-0.58411	-0.547042	-0.554229	-0.12338	-0.352401
O75367	H2AFY	0.17474	0.167446	-0.0883751	-0.01745	-0.458105	-0.650079	0.036794	-0.135976	-0.0422858	0.215505	-0.153813	0.00951837	0.280014	0.177621	0.0693282	0.506536	0.00358516	-0.956727	-0.85839	-0.442384	-0.387254	-0.319084	-0.216229	-0.0100579	-0.0448126	-0.121613	-0.315429	-0.193123	-0.416334	-0.268576	-0.320513	-0.0056562	0.0709936	0.254029	0.356847	-0.091581	-0.112171	0.440971	0.352222	0.169114	-0.056746	0.0892868	-0.396013	-0.792659	-0.848279	-0.902614	0.330093	-0.0557904
O75368	SH3BGRL	-1.07991	-0.887245	0.768686	0.392259	0.253074	0.0304597	-0.336072	0.679808	-0.276202	-0.763875	-0.224975	-0.469957	0.350955	-0.597971	-0.503224	-0.00395518	0.751109	0.488343	-0.326762	-0.428455	-1.14547	-0.11874	-0.102773	-0.911114	-0.933595	-0.767765	-0.361168	-0.183673	-0.016674	0.259618	0.128542	0.488319	-0.555058	-0.995819	-0.482719	0.541732	0.315863	-1.26734	-1.5368	-1.15801	-1.28837	-1.3034	0.540391	0.86684	0.780218	0.798425	-0.0353061	0.289766
O75369	FLNB	0.106643	0.0893923	0.0750867	0.0160694	-0.190702	-0.294378	-0.313982	-0.186801	-0.311997	-0.323435	-0.268507	-0.197388	-0.412422	-0.339401	-0.199597	-0.140392	-0.354774	0.543285	0.0988632	0.39816	0.361697	0.153827	0.232404	-0.44305	-0.477216	-0.454486	-0.62035	-0.612191	0.259128	0.460498	0.398641	0.479247	-0.235058	-0.167904	-0.148075	-0.247236	-0.553445	-0.484094	-0.366691	-0.0975023	0.0804265	0.151727	-0.0359171	-0.0778847	-0.312975	-0.11106	-0.301334	-0.127474
O75376	NCOR1	0.135425	-0.113757	-0.280964	-0.262467	-0.070772	0.0775332	0.238759	-0.618098	-0.418238	-0.205771	-0.454323	-0.218076	-0.0273218	0.0293173	0.178035	0.229852	-0.0222408	-0.203386	-0.129047	-0.0800051	-0.0451848	0.0924564	-0.169274	0.234796	-0.0492515	0.0665358	-0.0270435	0.0136444	-0.225394	-0.268766	-0.212571	-0.153661	0.0500874	0.046485	-0.022399	-0.352831	-0.221385	-0.0656946	0.124015	-0.273834	-0.229945	-0.231341	0.143828	-0.0197191	0.182028	0.0245805	-0.147683	-0.0257879
O75381	PEX14	0.420989	0.401638	0.473927	0.363813	-0.31817	-0.251776	-0.206267	-0.492867	-0.363442	-0.359326	-0.793843	-0.230876	0.138233	0.0546566	0.365874	0.23204	0.0373549	0.251655	-0.319509	0.257472	-0.00245576	0.174897	0.015706	0.191398	0.177401	0.00743751	0.129909	-0.104267	-0.932251	-0.660281	-0.80065	-0.512774	-0.359774	-0.0425644	-0.602312	-0.195486	-0.416589	0.287569	0.295983	0.0247698	0.0428425	0.145709	-0.994093	-0.826473	-0.718511	-0.852616	-0.447479	-0.761449
O75382	TRIM3	-0.46995	-0.631491	-0.843399	-0.733598	0.359296	0.661148	0.441045	0.0977678	0.191911	-0.00249367	-0.0818507	0.119596	-0.611225	-0.576425	-0.555316	-0.437408	-0.444407	0.783683	0.351901	0.354349	0.248512	0.332941	0.26291	-0.388759	-0.685582	-0.557576	-0.569502	-0.63254	0.682915	0.51306	0.473618	0.435489	-0.347229	-0.444542	-1.28396	-0.973442	-0.83728	-0.392666	-0.420297	-0.537264	-0.278907	-0.348684	0.456372	0.29451	0.125577	0.306589	0.361964	0.393462
O75390	CS	0.388476	0.20287	0.255999	0.239602	-0.516733	-0.653385	-0.67532	-0.350099	-0.366928	-0.524453	-0.322358	-0.326151	0.211344	0.259654	0.340806	0.437609	0.126906	-0.639885	-0.357403	-0.175826	-0.0739525	-0.247818	0.305372	0.212274	0.0135008	0.131057	0.219095	0.0857742	-0.232656	-0.35245	-0.374322	-0.376961	0.25579	0.212877	0.199446	-0.00105667	0.0948823	0.191367	0.178673	0.216252	0.275663	0.370797	-0.725313	-0.683163	-0.858857	-0.742691	0.192276	-0.0341442
O75396	SEC22B	-0.00628725	-0.0235164	-0.139744	-0.180013	0.133836	-0.184877	0.156385	0.198359	0.273329	0.338739	0.200314	0.205592	0.0102176	-0.141939	-0.0656996	-0.143951	-0.00533658	0.376331	0.0835419	0.0225061	0.060931	0.31122	0.238258	-0.058296	-0.190144	-0.373855	-0.328769	-0.334198	-0.295711	-0.00467167	0.0105652	0.128508	0.099189	-0.0457916	-0.248885	0.22832	-0.0270163	-0.108802	-0.0775857	0.0163423	0.139128	0.0768605	-0.383116	-0.419812	-0.583844	-0.283842	-0.120976	-0.280048
O75400	PRPF40A	0.469924	0.306006	0.217147	0.24224	-0.69525	-0.520241	-0.540807	-0.793157	-0.574605	-0.363977	-0.662548	-0.384372	0.284382	0.155139	0.136408	0.135833	0.142839	-0.463325	-0.0565326	-0.131715	-0.0759027	-0.205268	-0.102624	0.0641678	0.133033	0.194129	0.173761	0.2397	-0.67433	-0.659175	-0.687926	-0.596121	0.231483	0.0246763	0.313337	0.0999689	0.27488	0.412934	0.250037	0.141171	0.124893	0.107817	-0.489049	-0.568992	-0.565768	-0.590135	0.0698666	-0.0956272
O75410	TACC1	-0.571862	-0.516269	-0.535797	-0.505466	0.265836	0.251239	0.410982	-0.0421826	0.22609	0.347101	-0.0726408	0.226972	-0.171367	-0.413944	-0.36964	0.041873	-0.345452	0.943689	0.518302	0.960416	0.893996	0.229283	-0.135078	-0.20423	-0.17877	-0.156646	-0.204839	-0.111783	-0.0193003	0.0231002	-0.0354087	0.0842936	0.0266213	-0.150581	-0.192077	-0.166767	-0.0516022	-0.898508	-0.658308	-0.876685	-0.419414	-0.673715	0.73583	0.369316	0.217698	0.524053	-0.0589648	0.25533
O75414	NME6	-0.112566	-0.328266	-0.0957747	-0.0470518	0.0869662	-0.142291	0.000382827	-0.435758	-0.310397	-0.148317	-0.964578	-0.384581	0.138987	0.474914	0.219062	-0.0257644	0.217087	-0.0928401	-0.159736	0.0712603	-0.139014	-0.362852	-0.0529369	0.182458	0.287079	-0.133246	-0.0216214	-0.259536	0.251855	0.0437273	0.284142	0.141651	0.128658	0.184152	0.335382	0.0274375	-0.327981	0.00906958	0.000603517	-0.0590634	-0.0583617	-0.076633	-0.0321608	-0.135076	-0.0919228	-0.121008	-0.0426393	-0.0894813
O75420	GIGYF1	-0.582873	-0.954324	-0.700408	-0.970024	0.242466	0.335311	0.324231	0.0125171	-0.151728	0.138116	0.127275	0.0623091	-0.113032	0.0845223	0.0359544	0.818112	0.331097	0.346829	0.215717	0.0377715	0.125554	0.290435	-0.0825519	-0.411004	-0.215952	-0.282195	-0.383381	-0.259302	-0.0504002	-0.00233287	0.223232	0.000552656	-0.30493	0.0144119	-0.105057	-0.0182509	-0.422806	-0.198311	-0.138853	-0.146958	-0.0357936	-0.309806	0.141682	0.0533306	0.0693727	0.172432	0.188529	-0.0649936
O75427	LRCH4	0.162373	0.363561	-0.0792674	0.0270853	-0.0783482	0.320901	0.0669867	-0.225016	-0.199766	0.403646	0.227472	0.185791	-0.277954	0.00276221	-0.326791	-0.0410558	-0.100762	-0.242167	0.0736677	-0.0941817	-0.113134	-0.255871	0.0854351	-0.0575167	0.0609756	-0.120975	-0.291741	-0.301695	-0.336989	0.247273	0.503196	0.494189	-0.441493	0.207281	-0.0260717	0.409308	0.0825911	-0.0116776	0.158451	0.117612	0.160386	0.173664	-0.170572	-0.391138	-0.422225	-0.324827	-0.514444	-0.309765
O75431	MTX2	-0.0469421	0.0862886	-0.0666902	-0.0171175	-0.656936	-0.0596491	-1.01722	-0.0413212	0.152247	-0.588651	-0.241809	-0.570345	0.0869814	-0.220454	0.124424	0.267169	-0.00999779	0.0333977	-0.479591	-0.311784	-0.325871	-0.167842	-0.0914462	-0.0380891	-0.114218	0.178167	0.165959	0.317875	-0.132925	-0.360887	-0.26992	-0.72995	1.08491	0.660212	0.995374	0.120373	0.549484	0.264793	0.243165	0.266152	0.164302	0.0861982	-0.481007	-0.593711	-0.71898	-0.682352	0.281386	0.279874
O75436	VPS26A	0.023294	-0.052603	0.0735132	-0.0336673	-0.487817	-0.253733	-0.257965	-0.199764	-0.233568	-0.33635	-0.34388	-0.219119	-0.0887977	-0.0746793	0.0265699	-0.200241	-0.191532	0.21841	0.0477727	-0.0234839	-0.0257181	0.109643	0.202814	-0.0989915	-0.145329	-0.187508	-0.240413	-0.21576	0.00247005	0.127199	0.0995603	0.168731	0.0234225	-0.166045	0.276033	-0.0331048	-0.0913359	-0.0379899	-0.0648431	0.073231	-0.0225263	0.0827845	-0.159227	-0.198702	-0.28767	-0.193819	0.00824047	-0.0773742
O75438	NDUFB1	0.0185576	-0.0248345	-0.230626	0.0252602	-0.0647452	0.0446039	-0.381367	0.0596729	0.380502	1.25962	0.368637	-0.495679	0.533064	-0.263075	-0.000298562	0.682862	-0.305299	0.460257	-0.805522	0.647084	0.202947	0.27794	-0.141718	0.182908	-0.226781	-0.0516802	0.0335267	0.26815	-0.563939	-0.0718839	-0.425887	0.265317	0.160729	0.173976	0.076835	-0.123628	-0.641836	-0.00956089	-0.0926824	-0.102059	-0.131378	-0.0808178	-0.150127	-0.210818	-0.375955	-0.205542	0.15639	0.108198
O75439	PMPCB	0.214862	0.100097	0.46751	0.3685	-0.234094	-0.536441	-0.219174	-0.272651	-0.266939	-0.470561	-0.680053	-0.29247	-0.154793	-0.25261	-0.0701826	0.181103	0.134239	-0.332432	-0.161656	0.00162251	0.154282	-0.0787461	0.00138378	0.326459	0.171668	0.103066	0.221379	0.184969	-0.461367	-0.634386	-0.493638	-0.61649	0.152107	0.108333	-0.00530365	-0.252475	0.273387	0.248741	0.0104366	0.268092	0.291704	0.262654	-0.596432	-0.523057	-0.503373	-0.270672	0.24873	-0.417723
O75448	MED24	0.164312	0.515838	0.577876	0.708033	-0.375176	-0.0197445	-0.83078	-0.353017	-0.650122	-0.581347	-0.55492	-0.507381	0.498131	0.273279	0.238637	0.0900362	0.234432	-0.263954	0.180779	-0.471233	0.186815	0.138512	0.246266	0.214315	0.237243	0.207718	0.337923	0.195863	-0.108917	-0.114048	-0.168247	-0.384245	0.109304	0.566018	0.298276	0.216707	0.318998	0.0528732	0.130687	0.0697975	0.159504	0.275987	-0.439311	-0.44605	-0.365963	-0.681638	-0.339642	-0.533106
O75449	KATNA1	-0.33058	-0.148803	-0.129578	-0.188743	-0.470304	0.654527	-0.478706	-0.872028	-0.589305	-0.609867	-0.929647	-0.681224	-0.198338	-0.0729888	0.103143	-0.173528	-0.296464	0.080802	0.28233	0.213871	0.135199	-0.172722	-0.295536	0.142086	0.131631	0.0962306	-0.0172636	0.0616143	-0.0695731	0.0693916	-0.193217	-0.439381	0.396893	0.874874	0.696763	0.460492	0.104621	0.176459	0.450101	0.178974	0.359208	0.337403	-0.459139	-0.271918	-0.388225	-0.502453	-0.22983	0.29125
O75475	PSIP1	-0.246481	-0.0502192	-0.511403	-0.393132	-0.226816	-0.0999726	0.33615	-0.0958336	0.0142689	0.181886	0.154746	0.152008	0.535792	0.0469561	0.0144315	0.0668174	-0.424017	-0.654477	-0.1967	-0.284134	-0.198256	-0.113844	-0.197265	0.296672	0.259863	0.235037	0.20982	0.563998	-0.686439	-1.00989	-1.04961	-1.04432	0.652024	0.166042	0.733917	0.238884	0.573877	0.15016	0.158948	-0.067006	-0.275104	-0.33363	-0.0416772	-0.15563	-0.509937	-0.337384	0.30856	0.263559
O75477	ERLIN1	0.0378846	-0.146369	-0.158608	0.0597303	-0.319468	-0.232662	-0.4533	-0.32925	-0.148764	-0.524907	-0.28085	-0.379946	-0.215729	-0.390938	-0.131937	0.226873	-0.0417026	-0.132407	-0.557534	-0.282893	-0.244282	0.0253327	-0.0674171	0.178363	0.00317531	0.0198571	-0.0609679	-0.0257008	-0.506641	-0.422808	-0.435736	-0.19434	-0.00591737	-0.119203	0.052116	0.146631	-0.0483587	0.0758774	0.008077	0.0340157	0.220113	-0.0283723	-0.634354	-0.669479	-0.916269	-0.831191	-0.209506	-0.371972
O75487	GPC4	-1.08324	-1.25261	-1.31926	-1.12934	0.526698	0.330159	0.391962	0.531069	0.532184	0.452664	0.116352	0.615451	-1.04094	-1.0203	-0.609965	-0.372419	-0.24641	1.01728	0.465299	0.902152	0.813714	0.843524	0.568425	-1.08383	-1.33168	-1.40489	-1.46954	-1.41362	0.780821	1.08753	1.2141	1.28421	-0.812646	-0.708822	-0.238577	-0.0271804	-1.00581	0.434088	0.176947	-0.476083	-0.422452	-0.723525	-0.100083	-0.0273894	-0.326974	-0.156976	0.668065	0.146664
O75489	NDUFS3	0.0557982	-0.0111375	0.193991	0.147684	-0.00337831	0.0468527	-0.155263	-0.24422	-0.275086	-0.0195515	-0.28147	-0.362532	0.361716	-0.068565	0.352623	0.589152	0.268311	0.0809273	-0.358962	0.00476217	-0.336548	-0.204232	0.191019	0.353796	0.259012	0.207901	0.0806694	0.181827	-0.414957	-0.468342	-0.373147	-0.237979	0.552091	0.403927	0.30815	0.146961	0.0967995	0.0215983	-0.0725233	-0.133428	-0.103194	-0.203402	-0.0893094	-0.0583706	-0.288181	-0.0817466	0.267465	0.102141
O75494	SRSF10	0.313087	0.202899	-0.00450251	6.8e-05	-0.363511	-1.00918	-0.126247	-0.41713	-0.180276	-0.0141867	-0.634337	0.0523616	0.245512	0.256198	0.124934	0.30423	0.48903	-0.462731	-0.621519	-0.15348	-0.490589	-0.491583	-0.495732	0.368115	0.4136	0.204391	0.0836431	0.175775	-0.106834	-0.297941	-0.0873392	-0.346462	0.121098	0.138594	-0.103669	-0.210759	-0.10198	0.487712	0.472365	0.139087	0.279669	0.0191362	-0.668592	-0.557533	-0.585823	-0.552386	-0.193943	-0.273849
O75503	CLN5	0.522599	0.365005	0.355854	-0.0932101	-0.132114	-0.470655	-0.636501	-0.0948149	-0.628763	0.015992	0.0867186	-0.0271017	0.060467	0.0176131	0.0602685	0.370771	0.0760336	-0.49108	-0.468975	-0.102412	-0.0716289	-0.183953	0.314615	-0.269838	-0.17976	-0.331106	0.029718	-0.124278	-0.228211	-0.324067	-0.129473	-0.452663	0.144206	-0.0561716	0.283809	0.344183	0.354816	-0.362516	-0.26538	0.417194	0.442712	0.945705	-1.09406	-1.07322	-1.34645	-0.99734	-1.06485	-0.399981
O75506	HSBP1	0.086267	0.125152	0.182814	0.0979592	-0.218086	-0.0427739	-0.14671	-0.183311	-0.292762	-0.0089224	-0.200858	-0.0442254	0.549516	0.323769	0.417011	0.721621	-0.595131	-0.149131	-0.235842	-1.32036	-1.04749	-0.437121	-0.800043	0.0803191	-0.00244351	-0.0210058	-0.46592	-0.186033	-0.108496	0.144749	0.478195	-0.13359	0.54533	0.780884	1.49869	-0.142816	0.447775	0.180686	0.0794767	0.12099	0.0581078	0.023174	-0.369376	-0.45502	-0.459401	-0.48476	-0.0419496	-0.216021
O75521	ECI2	-0.0285214	-0.462433	-0.240749	-0.0949578	-0.259933	-0.0887737	-0.264763	-0.136897	-0.0267287	0.451525	-0.429992	0.287317	-0.201812	-0.262224	-0.220713	-0.214555	0.146566	0.0607416	0.0753715	-0.0595244	0.907275	0.763868	0.681863	-0.22247	-0.106812	-0.0880195	-0.0533917	0.0254711	-0.0805633	-0.26333	0.0704089	0.110555	0.580624	0.791658	0.593611	0.53265	0.592196	-0.0771022	-0.0891392	0.185485	0.248358	0.294649	-0.364718	-0.525912	-0.712044	-0.600299	-0.260738	-0.281717
O75525	KHDRBS3	-0.923809	-0.83559	-0.970686	-1.10848	0.268879	0.561841	0.359051	-0.089488	0.402937	0.594206	-0.0867305	0.576289	0.195866	0.377259	0.249925	0.284871	0.00249402	-0.570391	-0.64562	-0.404896	-0.360427	-0.693195	-0.612885	0.384013	0.676686	0.487615	0.215084	0.238152	-1.52903	-1.56365	-1.40476	-1.44302	0.171114	0.27797	0.614922	-0.168007	0.10997	-0.381418	-0.238064	0.156443	0.456606	0.318577	0.575204	0.0404735	0.577339	0.0726966	-1.27538	0.0325268
O75528	TADA3	0.0836491	-0.19344	-0.227953	-0.12597	-0.334397	-0.64428	-0.623586	-0.376543	-0.910272	-0.255007	-0.704971	-0.759461	-0.301089	0.00605095	-0.420065	0.215552	-0.466483	-0.209629	-0.84715	0.539082	0.487559	0.274616	-0.432489	0.224832	0.107539	0.129786	-0.0514741	0.010595	0.00657794	-0.232252	-0.412173	-0.293774	0.0269179	0.474753	-0.199416	-0.0497136	0.186697	-0.0307513	0.0905841	-0.126466	-0.18209	-0.257267	-0.498248	-0.343059	-0.739674	-0.567025	0.186221	0.177669
O75529	TAF5L	-0.0112442	-0.0935948	-0.104089	-0.114295	0.117425	0.11499	0.131318	-0.0664281	-0.117544	-0.152087	-0.0695248	-0.176052	0.376144	0.228973	0.358308	0.0527783	0.485719	0.32325	0.313842	0.818488	-0.280414	0.199372	-0.283378	-0.221564	0.0545564	0.188049	0.0268752	-0.25074	-0.0998333	-0.270938	-0.0743914	-0.246735	0.632978	0.137687	0.552525	0.269482	0.168636	0.0610232	-0.00790643	-0.13425	-0.211738	-0.146008	-0.0139194	-0.129071	-0.0546715	-0.0610535	0.0924641	0.0978112
O75530	EED	0.219228	0.57031	0.28471	0.216266	-0.0533648	-0.0759621	-0.188758	-0.399709	0.0528573	0.258989	-0.153825	-0.537938	-0.304713	-0.460412	-0.547562	-0.626469	-0.513522	0.103842	-0.0573702	0.111668	-0.0391651	0.512901	0.569465	0.209112	0.177931	0.188499	-0.00331387	0.428152	-0.231836	-0.350715	-0.385434	-0.382202	-0.141198	-0.136885	-0.0476183	-0.100399	-0.12172	0.143092	0.253089	0.228421	-0.0239006	-0.211635	-0.189609	-0.486514	-0.540858	-0.454011	-0.25007	-0.189615
O75531	BANF1	-0.517408	-0.505527	-0.569659	-0.63434	-0.356556	-0.707657	0.140947	0.395596	1.18376	-0.413108	0.12451	0.698373	-0.712836	-1.70077	-1.17334	-0.759018	-1.80785	0.414869	0.434178	1.15034	1.42433	0.962869	0.855341	-1.0225	-1.38435	-0.451247	-0.546317	-0.482211	-0.244179	-0.323911	-0.462301	-0.318965	1.65563	1.993	1.32783	1.35009	1.10043	-0.736163	-0.977422	-0.785878	-0.55246	-0.415848	0.268757	0.141593	0.171009	0.00577287	0.97152	1.21606
O75533	SF3B1	0.249272	0.155535	0.238611	0.208755	-0.399653	-0.407364	-0.404343	-0.481015	-0.487574	-0.384386	-0.506251	-0.313102	0.32689	0.103155	0.384691	0.343732	0.238437	-0.335733	-0.250795	-0.20379	-0.256257	-0.168731	-0.0816393	0.317229	0.245723	0.241485	0.205803	0.26176	-0.411059	-0.556895	-0.562965	-0.612422	0.243029	0.256187	0.0729084	-0.024063	0.0770951	0.295033	0.217573	0.181071	0.122366	0.133304	-0.585855	-0.624024	-0.583209	-0.587706	-0.12554	-0.290177
O75534	CSDE1	0.0281912	0.0185197	0.207139	0.197606	-0.275338	-0.424668	-0.359409	-0.356491	-0.235807	-0.0884601	-0.347804	0.128467	-0.0890061	0.145891	0.147492	0.0103897	-0.00871272	0.113462	0.221414	0.078037	0.289915	0.142156	0.160607	-0.00391085	-0.0555361	-0.115304	0.119994	0.163002	-0.28985	-0.330932	-0.30138	-0.323137	0.186521	0.0191301	0.254758	0.263219	0.265289	0.0738479	0.0632976	-0.0374418	0.0716655	0.176211	-0.412184	-0.589563	-0.617608	-0.30518	-0.111979	-0.255449
O75558	STX11	0.436415	0.520707	0.454536	0.261008	-1.14881	-1.0168	-1.40686	-0.227399	-0.231407	-0.775625	-0.0131891	-0.538278	-0.0708697	-0.136736	-0.146963	0.397932	-1.01416	0.900602	0.762705	1.02919	0.950104	0.328814	0.249214	-1.97922	-1.85744	-2.08907	-2.14801	-2.37257	0.342102	1.63302	1.22617	1.49891	-2.58275	-2.30925	-0.734269	-0.934328	-1.67271	-0.281549	-0.39875	-0.285518	0.180239	-0.106908	0.0365637	-0.168452	-0.266235	-0.0312931	0.332392	0.645175
O75563	SKAP2	0.243589	0.0530626	0.0867425	-0.140543	-0.38494	-0.663745	-0.229881	-0.399401	-0.348433	-0.0876774	-0.25566	-0.370654	-0.044023	0.448578	0.274632	0.174695	0.0193819	0.547123	0.728607	0.655296	0.0807778	0.944144	1.27937	-1.24263	-0.975354	-1.48668	-1.18817	-1.5001	0.574366	1.06377	1.07467	1.20712	-1.13355	-0.501733	-0.166153	-0.456732	-1.27987	-0.266332	-0.101773	-0.133195	0.178335	0.274937	0.00889021	-0.307954	-0.0535003	-0.179394	0.321039	0.519972
O75569	PRKRA	-0.606025	-0.508943	-0.275332	-0.359256	0.611212	0.56461	0.457271	0.397982	0.457968	-0.0752791	0.24539	0.00646029	0.126145	0.0303826	-0.179172	-0.169865	0.031918	0.160559	0.109305	-0.111348	-0.267379	-0.26874	-0.100086	-0.187358	-0.204598	-0.0897615	0.251815	0.203336	-0.679634	-0.587093	-0.646816	-0.485642	-0.131179	0.0664953	0.212917	0.467694	0.333583	0.0614184	-0.0341082	0.144092	0.25727	-0.0539374	-0.705627	-0.639714	-0.928952	-0.697856	0.221488	-0.282285
O75581	LRP6	0.093039	0.238752	0.116741	0.143926	0.0836699	-0.149828	0.0519102	-0.16472	-0.32227	-0.0766074	-0.0154491	-0.213833	-0.0770729	0.484587	-0.599992	0.26417	0.0830057	0.223906	-0.281414	0.0515097	-0.207785	-0.695693	0.382229	0.107796	0.0760449	0.0106355	0.0180891	0.0141072	-0.108015	-0.275069	-0.204541	-0.200763	0.0251476	0.111158	-0.0385397	-0.029672	-0.0115679	-0.234354	-0.203155	-0.252423	0.0510583	-0.168098	0.283458	0.300799	0.292349	0.126789	0.0914478	0.150756
O75582	RPS6KA5	0.00711983	-0.0618411	-0.0758198	-0.0468405	-0.374859	0.125804	-0.166833	-0.523912	-0.79998	-0.432506	-0.328019	-0.411514	0.545883	0.227297	0.543695	1.03611	0.715751	-0.197614	-0.494642	-0.182486	0.228556	0.0911599	-0.168264	0.271376	0.246809	0.471638	0.682689	0.451934	-1.18095	-1.13382	-1.17342	-0.886266	0.282609	0.540204	0.511681	0.693056	0.41469	0.0274537	0.0379552	0.451586	0.21168	-0.0447286	-0.685878	-0.399781	-1.19336	-0.59847	-0.348437	-0.267647
O75586	MED6	0.197969	0.0349076	0.308576	0.218929	-0.669508	-0.810902	-0.725215	-1.17839	-1.00024	-0.849557	-1.04837	-0.740242	0.328577	0.196626	0.329608	0.245556	0.313819	-0.867305	0.0551769	-0.287075	0.060402	-0.0171726	-0.069808	0.0591492	0.0365532	0.160672	0.297028	0.511499	-0.933587	-1.32899	-1.17307	-0.921287	0.520351	0.404759	0.64268	0.335532	0.421214	-0.0170646	-0.211395	-0.220858	-0.588764	-0.388326	0.0123491	-0.0577702	-0.179251	-0.181487	0.253279	-0.454073
O75592	MYCBP2	-0.0332017	-0.00874691	-0.150391	-0.359581	0.196034	0.027844	0.111799	0.064568	0.35173	0.10867	0.245561	0.0945163	-0.0833106	0.12144	0.266386	0.392027	0.2595	-0.0180025	-0.172953	-0.0683762	0.00370256	0.160959	0.284596	-0.39225	-0.245078	-0.354289	-0.184623	-0.341761	0.0595198	-0.0387931	0.0769454	0.0890411	-0.210409	-0.0636226	-0.0111346	-0.15023	-0.195035	-0.43601	-0.421302	-0.138242	-0.0927046	0.0409431	0.138547	0.0867332	0.0733763	0.134032	-0.135695	0.199268
O75600	GCAT	0.0995451	-0.0189502	-0.268126	-0.129943	0.0396266	0.0229463	0.181236	-0.090792	-0.448646	-0.399834	-0.783158	-0.342075	0.18612	0.323588	0.00773377	0.61134	0.691323	-0.506944	-0.379727	0.110914	0.34045	-0.504176	0.386422	0.567652	0.586623	0.18769	-0.232551	0.116038	-0.371698	-0.514003	-0.71086	-0.66357	0.0589672	0.518768	0.256658	0.499032	-0.243112	0.0491356	0.00153366	-0.0174406	0.0650727	0.0151419	-0.158775	-0.293677	-0.270545	-0.212294	-0.117158	-0.150488
O75608	LYPLA1	-0.169102	0.507878	0.622003	0.255345	-0.929943	0.084177	-0.917314	-0.9084	-0.721949	-0.270446	-0.93914	0.340977	-0.165473	-0.538426	-0.525526	-0.305942	-0.103917	0.362162	0.214935	0.113726	0.0745586	0.265266	0.260658	-1.01088	-1.0785	-0.772524	-0.722908	-0.575199	1.75345	0.502063	0.739445	0.168263	-0.56002	0.0799386	-0.328962	-0.0987042	-0.520604	0.0946935	-0.338626	-0.0793073	0.0371525	0.165782	0.214171	-0.164549	-0.395579	-0.248705	0.0470252	-0.297756
O75616	ERAL1	0.424637	0.255758	0.515844	0.440943	-0.178032	0.0891491	-0.0472506	0.0360309	0.226334	-0.272621	-0.559314	-0.666623	0.13963	0.0710612	0.089031	0.157513	0.125321	-0.227099	-0.219127	-0.224003	-0.113218	-0.134818	-0.103483	-0.110445	-0.0251409	0.29361	0.314768	0.097439	0.0490368	-0.469345	-0.164643	-0.453454	0.317365	0.535354	0.2554	0.0792491	0.279862	0.125461	0.125353	-0.0604203	0.0749319	-0.0103074	-0.189469	-0.227414	-0.149242	-0.276541	0.278289	-0.120821
O75643	SNRNP200	0.362194	0.341052	0.399669	0.405533	-0.70517	-0.607194	-0.655547	-0.734625	-0.510971	-0.458878	-0.554553	-0.371306	0.341739	0.193823	0.261758	0.150546	0.0875671	-0.473716	-0.216321	-0.350838	-0.168241	-0.205187	-0.0209083	0.283557	0.212505	0.214851	0.215074	0.254825	-0.555456	-0.668084	-0.698023	-0.801976	0.319982	0.157024	0.344636	0.0841852	0.125818	0.510717	0.50819	0.258845	0.000111725	0.0100018	-0.823191	-0.905835	-0.795535	-0.896263	0.171242	-0.178102
O75663	TIPRL	-0.188708	-0.498645	-0.18659	-0.133217	0.159247	0.149073	-0.23885	-0.328692	-0.261567	-0.918401	-0.433018	-0.497406	-0.0477819	-0.0419403	-0.0345571	-0.0599603	-0.369979	0.18864	-0.112464	-0.0868264	-0.635087	-0.846129	-0.324422	-0.269016	-0.701265	-0.442359	-0.215924	-0.0428808	0.460756	0.28657	-0.0206743	-0.10103	-0.531708	-0.560767	-0.528706	-0.732727	-0.315077	-0.106669	-0.240045	-0.15161	-0.291585	-0.172169	-0.122602	0.0271701	0.0299872	0.0502382	-0.145383	0.0910336
O75665	OFD1	0.0996783	0.0791621	0.0779508	0.0659931	-0.0218112	-0.179654	0.0238521	-0.197023	-0.274855	0.0709858	-0.301327	-0.0714967	0.295137	0.044907	0.235054	0.0680288	0.257001	-0.452496	-0.000410882	-0.805995	-0.136573	-0.0896498	-0.339564	0.131685	0.0820419	0.228435	-0.0363858	0.129824	-0.373787	-0.314493	-0.472725	-0.241128	0.283639	0.134483	0.179563	0.0895931	0.14808	0.232356	0.0286214	-0.267182	-0.256602	-0.262029	0.0729967	0.0602404	0.213813	0.229678	0.172263	-0.503379
O75674	TOM1L1	0.303825	0.196697	0.0448995	0.0732067	-0.364773	-0.264293	-0.326201	-0.370361	-0.381389	-0.32753	-0.316675	-0.31835	0.0942863	0.201805	0.240516	0.0845151	0.100338	-0.363679	-0.121303	-0.165949	-0.154672	-0.0862829	-0.228114	0.508646	0.051653	0.322632	0.26189	0.433501	-0.516327	-0.838778	-0.820734	-1.10497	0.197793	0.598487	-0.0298318	0.297294	0.063622	0.815974	0.636333	0.390465	0.147462	0.107391	-1.36631	-2.3766	-2.28973	-1.85318	0.00317001	-0.322258
O75676	RPS6KA4	0.258103	0.200904	0.107003	0.0947015	-0.11777	0.0167128	-0.169774	-0.283303	-0.380742	-0.35337	-0.337159	-0.329094	-0.302623	-0.186439	-0.387807	-0.406214	-0.125499	0.251609	0.278613	0.177307	0.131103	-0.0703303	0.163042	-0.614424	-0.427677	-0.691359	-0.571701	-0.580057	0.126276	0.391707	0.351672	0.493461	-0.202727	-0.228896	0.143755	-0.219954	-0.214481	-0.267166	-0.341675	-0.380144	-0.191236	-0.337495	0.0336431	0.186274	0.0597268	0.195289	0.0253936	0.340844
O75683	SURF6	-0.241299	0.0700208	-0.302062	0.0124408	-0.127423	-0.347872	0.377736	-0.208563	-0.31159	0.0951826	-0.24956	-0.215891	0.109727	0.473566	0.238297	0.461835	0.307558	-0.303835	-0.085421	-0.0491184	-0.027068	-0.167988	-0.675489	0.317898	0.074371	0.225889	0.176137	0.203595	-0.172321	-0.536774	-0.482305	-0.4288	-0.05673	0.0618669	-0.0632271	-0.243053	-0.106294	-0.0105352	0.132901	-0.0077179	0.211878	0.0864512	-0.197141	-0.421601	-0.269811	-0.35434	-0.185202	-0.274987
O75688	PPM1B	0.0791358	-0.292449	-0.0186062	0.0472607	-0.0521773	0.0521398	0.0896486	-0.530568	-0.37322	-0.214331	-0.247925	-0.26915	0.0973269	0.114036	0.219695	-0.0929157	-0.146855	-0.170852	-0.200332	0.101423	0.0310695	-0.0338557	0.0301011	0.0446825	-0.0294434	-0.0879802	-0.00297631	0.080342	0.0566242	0.195999	0.0622138	-0.249864	-0.13082	-0.480545	0.035074	0.232352	0.124275	-0.10786	-0.117124	-0.121731	-0.241878	-0.124359	0.0202141	-0.384667	0.0993728	-0.00753425	-0.0941095	-0.0879793
O75689	ADAP1	-0.123863	0.00126252	-0.123204	-0.0398354	-0.314101	-0.133197	-0.300094	-0.073275	-0.123515	-0.259542	0.0827362	-0.357031	-0.448485	0.37185	-0.00986449	0.409478	-0.33026	-0.203466	-0.717951	-0.610486	-0.00389322	-0.972724	0.312839	-1.42295	-1.3632	-1.46155	-1.60811	-1.55544	1.28115	1.31951	1.30724	1.83108	-1.1533	-1.27862	-0.185358	-0.832172	-1.40793	-0.425625	-0.338862	-0.31393	-0.224255	-0.104638	0.154324	0.166772	0.104763	0.174606	0.0165389	0.245235
O75691	UTP20	0.268373	0.249755	0.294906	0.393181	-0.536922	-0.570794	-0.419324	-0.758568	-0.6922	-0.408961	-0.562959	-0.560715	-0.0417332	0.140211	0.00113116	-0.137213	0.0408583	-0.231722	-0.175428	-0.258309	-0.111623	-0.185637	-0.074548	0.076536	0.0916823	0.230576	0.0900944	0.111882	-0.132382	-0.461359	-0.344788	-0.40244	0.0116774	-0.189104	0.0798443	-0.169613	0.0968125	0.187493	-0.0540554	-0.0114632	-0.0646574	0.135569	-0.0195745	-0.249042	-0.14375	-0.189417	0.0214918	-0.262478
O75694	NUP155	0.192757	0.0312894	-0.0210411	-0.0108311	-0.216979	-0.413445	-0.286483	-0.201271	-0.28936	-0.300189	-0.465904	-0.293335	0.0230454	-0.0146547	0.0481514	0.256644	0.0738159	-0.312229	-0.376323	-0.425322	-0.224501	-0.161146	0.114481	0.149662	0.141973	0.0136269	-0.0236503	-0.00816707	-0.1207	-0.295227	-0.321084	-0.243508	0.0393604	0.203475	-0.0306406	-0.03556	-0.170871	0.346099	0.150808	0.120109	0.00467222	0.00355961	-0.576102	-0.512214	-0.466977	-0.473287	0.00104461	-0.183845
O75695	RP2	0.168305	0.200733	0.331239	0.222739	-0.569861	-0.954603	-0.856026	-0.644798	-0.554971	-0.188297	-0.24876	-0.415248	-0.191802	0.113226	-0.122623	-0.236686	-0.306221	-0.0300424	0.389423	-0.154175	-0.527823	-0.338212	0.143015	-1.03519	-1.02205	-1.17976	-0.971763	-1.24017	0.675083	1.24003	1.19458	0.960232	-0.492728	-0.553282	-0.404035	0.0201555	-1.28346	-0.378543	-0.374584	-0.560467	-0.27572	-0.293207	0.117717	0.0989829	0.0847817	0.223748	0.12055	0.356066
O75717	WDHD1	0.741258	0.721899	0.859932	0.581694	-0.393904	-0.584842	-0.441808	-0.4243	-0.800162	-0.562279	-0.973848	-0.454144	0.207996	0.46071	-0.0661421	-0.040036	-0.0575353	-0.644561	0.0547721	-0.325655	-0.122877	-0.300923	-0.309293	0.271664	-0.0649202	0.381053	0.384844	0.245306	-0.639001	-0.88298	-0.798417	-0.976557	0.64626	-0.107308	0.298376	0.199878	0.45638	0.632548	0.292441	0.133263	-0.143259	-0.183044	-0.42441	-0.252371	-0.346613	-0.59298	0.259467	-0.329926
O75718	CRTAP	-0.345014	-0.58148	-0.493115	-0.529499	0.071463	0.00729462	0.232976	0.243508	0.324498	0.259188	0.589781	0.471044	-0.293339	-0.748331	-0.505987	-0.84103	-0.533169	0.805682	0.285381	0.270954	0.587774	0.676014	0.47437	-1.02251	-1.02887	-1.05226	-0.985118	-0.906215	0.659389	1.03702	0.704298	0.68392	-0.719298	-0.297891	-0.0156568	-0.398306	-0.634254	0.456016	0.26521	-0.21275	-0.102996	-0.232977	-0.454606	-0.798817	-0.790312	-0.708622	0.562422	-0.0197582
O75746	SLC25A12	-0.522184	-0.481276	-0.633346	-0.511641	0.294382	0.104464	0.409607	0.131319	0.0903334	0.290159	0.290895	0.227676	-0.144522	-0.07676	-0.100375	0.431738	0.202514	-0.182259	-0.354457	-0.3209	0.129716	0.0403565	0.333836	0.211722	0.389438	0.0173593	-0.19405	-0.122793	-0.390788	-0.547114	-0.462133	-0.310817	0.228172	0.115845	-0.0860424	-0.195615	-0.367892	0.0505903	-0.247061	0.0302439	0.110642	-0.00879509	-0.0699967	-0.0110576	-0.279137	-0.0338614	0.326862	0.0104016
O75781	PALM	-1.09127	-1.36041	-1.29235	-1.56806	1.12324	0.627897	0.858698	0.521024	0.527114	0.472059	0.207037	0.561064	0.0915515	-0.429676	-0.22369	0.172601	0.49364	0.110305	-0.376469	-0.622208	-0.592704	0.00374253	-0.414989	0.280198	0.126656	-0.174946	-0.188161	-0.162415	-0.378577	-0.546778	-0.612797	-0.596398	0.360162	-0.425364	-0.525407	-0.71355	-0.220411	-0.44246	-0.445181	-0.790165	-0.564083	-0.719063	0.703431	0.510899	0.183148	0.356993	-0.26967	0.208922
O75787	ATP6AP2	0.468491	0.315619	0.649245	0.364783	-0.917809	-0.854579	-0.962077	-0.781946	-0.934423	-1.26681	-0.904786	-1.03421	0.37255	0.382266	0.472885	0.585025	0.660014	0.32662	0.169822	-0.577513	-0.101748	0.361139	0.217393	0.0639118	-0.143373	-0.104661	-0.201825	-0.352364	0.566826	0.542975	0.338225	-0.34757	-0.0182469	0.472693	0.411388	0.0656645	-0.361504	0.98044	0.492037	0.108336	-0.434508	-0.152422	-1.53719	-1.45106	-1.43578	-1.23438	1.41598	-0.531094
O75792	RNASEH2A	-0.180513	-0.00656545	0.120169	0.21819	0.0343548	-0.450026	-0.244245	-0.0651399	-0.374474	-0.339047	-0.411152	-0.475333	-0.220017	-0.515221	-0.27368	-0.118745	-0.276799	0.107322	-0.0087635	0.0230661	0.0787406	0.0990058	0.11756	-0.348402	-0.0815396	0.0125356	0.251089	0.285228	-0.406367	-0.447731	-0.539645	-0.488509	0.139883	-0.00788861	0.488305	0.233581	0.380625	-0.8618	-0.622229	-0.291262	-0.395909	-0.155799	-0.210845	-0.149274	0.0946819	0.185538	-0.494381	-0.0487751
O75794	CDC123	0.584439	0.762874	0.785605	0.943855	0.292513	-0.0792695	-0.471344	-0.882429	-1.48556	-0.441783	-0.185378	-1.08585	0.163662	0.262066	-0.0363068	-0.315194	-0.474785	-0.282696	-0.524932	-0.147334	-0.351762	-0.119122	-0.274131	-0.0109225	-0.0805386	0.0865054	0.442194	0.1003	-0.130794	0.408363	0.208211	-0.0159772	0.0981063	1.10307	0.906936	0.129882	0.179213	-0.210748	-0.291393	-0.212321	0.106422	0.211875	0.188503	0.235605	-0.0622681	-0.0415116	-0.438209	-0.609996
O75808	CAPN15	-0.0633177	-0.0944281	-0.0434381	-0.0892146	0.0420365	0.0450004	0.121797	-0.123665	-0.173777	0.0123109	-0.176471	-0.123271	0.16301	-0.524976	-0.298607	0.411213	0.132223	0.30078	0.196223	-0.828433	0.252771	0.215826	-0.243248	-0.247173	-0.302164	-0.00954539	-0.0698925	-0.300856	0.0416566	-0.0200824	0.123359	-0.279144	0.299767	0.231234	-0.624365	0.016023	-0.279039	0.0303358	-0.0405996	-0.0912543	-0.0956601	-0.163154	-0.062417	-0.118989	-0.157828	-0.096466	0.041988	0.0118801
O75821	EIF3G	-0.181125	-0.034145	-0.0091838	-0.085904	-0.0670911	-0.341178	-0.0157412	-0.314386	-0.300309	-0.211161	-0.0103309	-0.172639	-0.118028	-0.215905	-0.0861756	0.00390772	0.181452	-0.135736	-0.0881631	0.129434	-0.022042	0.338776	0.231473	0.0702048	0.149084	0.0798885	0.149063	0.186768	-0.442452	-0.547741	-0.498477	-0.397586	0.0448284	0.116369	0.180449	0.237621	0.383865	-0.0258441	0.0226915	-0.0675389	-0.0638421	0.100814	-0.237218	-0.350449	-0.29667	-0.268519	-0.291152	-0.0305792
O75822	EIF3J	0.342942	0.240651	0.0691922	0.0637363	-0.34489	-0.575253	-0.245652	-0.424799	-0.172735	-0.403662	-0.660939	-0.313306	0.190568	0.0968353	0.0288337	0.0818524	-0.10323	0.0402992	0.251278	-0.0846612	0.0953774	0.120408	0.0225034	0.226939	-0.0436391	-0.0450603	0.135659	0.267103	-0.613232	-0.795883	-0.818293	-0.615464	0.407437	-0.235526	0.0878951	-0.0504749	0.0549648	0.33548	0.25879	0.00356714	-0.0410203	0.0236429	-0.647976	-0.947814	-0.744659	-0.542967	0.0261292	0.0346399
O75828	CBR3	-0.547296	-0.639098	-0.148305	-0.316654	0.687268	0.570201	0.236884	0.589169	0.492557	0.587087	0.138674	0.412464	0.167021	-0.373502	-0.160966	-0.679498	-0.00204446	1.10798	0.696032	-0.324896	-0.292415	0.187376	0.322783	-0.620395	-0.353491	-0.630765	-0.754725	-0.925223	0.69182	0.77044	0.668984	0.609791	-0.433028	-0.32633	-0.111253	0.0311591	-0.471241	-0.0347274	-0.581958	-0.623628	-1.04375	-0.582957	0.590731	0.633247	0.516781	0.399821	1.18778	1.24895
O75832	PSMD10	-0.0480767	-0.3211	-0.217816	-0.0993821	-0.254349	-0.236249	0.103421	-0.0442365	0.0807627	-0.0728521	0.00703932	0.360119	0.214073	-0.218849	-0.456233	-0.0826511	-0.297087	-0.275169	0.144558	-0.20287	-0.495901	-0.611824	0.332665	-0.194635	-0.16941	-0.110178	0.304924	0.389848	-0.677443	-0.630958	-0.810837	-0.639897	0.414869	0.59901	1.21657	1.19886	0.797314	-0.182355	-0.731817	-0.959909	-1.07944	-1.32913	0.12822	0.628856	-0.0366428	0.477887	0.705758	0.278655
O75843	AP1G2	0.274145	0.335605	0.444879	0.252484	-0.589852	-1.09076	-1.20813	-0.373366	-0.414608	-0.376211	0.0318319	-0.204	-0.20945	0.197182	0.127785	0.169292	-0.186917	-0.217475	-0.202511	-0.466644	-0.263561	-0.242581	-0.00653327	0.213346	0.0589333	0.178336	0.158874	0.332206	-0.793695	-0.908785	-0.897931	-0.988461	0.534719	0.233925	0.800265	0.27196	0.3972	0.502777	0.674977	0.495155	-0.264701	-0.237567	-0.0403832	-0.369334	-0.612553	-0.449808	0.668074	0.211094
O75844	ZMPSTE24	0.510253	0.463255	0.466728	0.515017	-1.00672	-0.964937	-1.09061	-0.544759	-0.225021	-0.688652	-0.453728	-0.486996	0.195284	0.244373	0.0715463	0.0112213	-0.144045	-0.663989	0.278979	-0.12887	-0.101703	-0.332511	0.281334	-0.257103	-0.323311	-0.0869245	-0.118305	-0.0693271	-0.829641	-0.503189	-0.550894	-0.271694	-0.0221122	0.0199754	0.452828	0.369259	0.0966277	0.363085	0.198381	0.279424	0.0448454	0.664331	-1.4668	-1.28379	-1.19916	-1.15967	-0.236593	-0.528047
O75864	PPP1R37	0.0708132	-0.0572475	-0.0590252	0.0975217	-0.0160724	0.0219261	-0.15743	-0.119767	0.248273	0.0691031	0.0555333	-0.539609	-0.294472	-0.588712	-0.0913419	-0.292129	-0.360135	-0.120538	0.110392	-0.353225	0.0712261	0.195391	0.194898	-0.00698381	-0.0227491	-0.170044	-0.0288048	0.170308	-0.187071	-0.13805	-0.346667	-0.0796219	0.245354	0.153312	0.507277	-0.113491	0.213727	-0.135127	-0.0412907	-0.110996	0.415864	0.092873	0.682011	0.698567	0.378229	0.356243	0.138394	0.705131
O75874	IDH1	-0.513931	-0.180221	0.0769914	-0.28193	0.272031	0.229934	-0.365627	0.191341	0.109956	-0.128967	-0.450417	-0.142786	0.0387017	-0.330244	-0.0915406	-0.152217	-0.551057	0.17134	0.494413	0.13941	0.498379	-0.0486489	0.192789	-0.737778	-0.57887	-0.700979	-0.422758	-0.210472	0.073675	0.488699	0.624654	0.313537	-0.31847	-0.48859	0.0722443	0.08605	-0.0754729	0.119593	-0.0642267	0.0146464	-0.101868	-0.0436867	-0.40967	-0.342182	-0.548036	-0.272496	0.198244	0.084376
O75879	GATB	0.525055	0.503334	0.767991	0.618275	-0.402613	-0.404627	-0.790266	-1.1926	-1.03878	-0.659302	-0.961332	-0.898209	-0.0369704	-0.00302364	-0.095876	0.07689	0.208642	-0.0765068	0.0499957	0.168212	0.0157952	-0.00102365	0.565062	0.160503	0.29834	0.181346	0.132119	0.202819	-0.431645	-0.553163	-0.52341	-0.571623	0.50782	0.207978	0.279511	0.281452	0.282563	0.0672089	0.0272215	0.0613613	0.175736	-0.00295454	-0.316781	-0.373532	0.0629141	-0.495509	-0.130525	-0.183866
O75880	SCO1	-0.0255665	0.122428	0.00865437	0.0766636	-0.0664424	-0.414631	-0.124676	-0.254342	-0.136175	-0.152084	-0.108232	-0.372581	0.000850258	0.0714948	0.0241294	0.00723595	0.270465	-0.591015	-0.547497	-0.272876	-0.598856	-0.315899	-0.499578	0.021191	0.150563	-0.0895061	-0.216589	-0.0999931	-0.750058	-0.425072	-0.558838	-0.38078	-0.00436546	-0.207931	0.529938	0.152307	-0.0391548	0.182131	0.143102	0.179622	0.244582	0.0867195	-1.05622	-0.81632	-0.803683	-0.776765	-0.901189	-0.94655
O75881	CYP7B1	-0.727725	-1.04325	-1.0287	-0.686903	0.248076	-0.226201	-0.111017	1.40733	1.02848	0.879365	1.65217	0.615565	-0.450964	-0.431699	-0.121584	-0.121784	0.0681008	-0.17162	0.0568362	-0.0114193	0.286554	0.316718	0.0722895	-0.825791	-0.778757	-0.894162	-0.949017	-1.01954	0.63432	0.596295	0.644792	0.747207	-0.798885	-0.488181	-0.508939	-0.708796	-0.897255	-0.80598	-0.90152	-1.14828	-0.625203	-0.921944	0.878067	0.449956	0.661267	0.865564	1.13964	1.32392
O75882	ATRN	0.170302	0.35174	0.499416	0.600199	-0.981475	-0.577764	-1.23864	-0.907889	-0.590097	-0.600265	-1.06458	-0.588944	0.31852	-1.16486	-0.699725	-0.367751	-0.78463	1.26102	0.549337	0.914769	0.333203	0.347412	-4.43e-06	0.119376	-0.119658	-0.14082	-0.222225	0.0717104	-0.250299	-0.473636	-0.630814	-0.965126	0.15765	0.452228	0.384619	0.124886	0.174949	0.119685	0.0714591	0.0642367	0.0236551	0.0922924	-0.466164	-0.535422	-0.545829	-0.520704	-0.0338624	-0.153465
O75886	STAM2	-0.326102	-0.563352	-0.244615	-0.204516	0.255466	-0.187018	0.281016	0.0104283	-0.0561018	0.365187	0.085368	-0.0481991	-0.191964	-0.0637101	0.0394508	0.338213	-0.0589015	0.216328	-0.0618168	0.262988	0.136422	0.0612062	-0.115759	-0.0561065	-0.0712864	-0.146545	-0.187873	-0.0748595	-0.189666	-0.0577365	-0.119525	-0.071329	0.190264	0.196426	-0.0279999	0.0515862	-0.244699	-0.0255548	-0.118033	-0.0791809	0.129112	-0.0740521	-0.452555	-0.402155	-0.561209	-0.632102	-0.362854	-0.036317
O75891	ALDH1L1	-0.955594	-0.618023	-0.415744	-0.608083	0.147154	0.486079	-0.216022	-0.180535	0.261459	-0.0096514	-0.415722	0.677941	-0.811662	-0.155718	-0.901817	0.215772	0.105909	-0.356568	-0.956953	0.246517	0.309089	-0.43296	-0.138158	-0.867784	-0.815464	-0.950886	-1.02444	-0.933215	0.769079	0.860617	0.794667	0.921623	-0.689386	-0.466393	-0.344688	-0.353653	-0.951904	-0.491715	-0.405633	-0.474329	-0.301534	-0.329969	0.318162	0.228012	0.106985	0.2252	0.163684	0.235681
O75909	CCNK	0.542478	0.24703	-0.070102	0.268109	-0.413967	-0.458837	0.0724022	-0.606334	-0.614995	-0.443924	-0.317995	-0.405576	0.106113	0.313845	0.150382	0.391602	0.407365	0.0183605	-0.115589	0.354902	-0.117431	-0.100836	-0.0963234	0.183796	0.183824	0.0415067	0.115956	-0.153275	-0.206401	-0.292236	-0.362231	-0.0324971	-0.185538	0.13851	-0.19884	-0.148057	-0.178042	0.127188	0.122315	0.104991	0.0638583	0.614356	-0.698752	-0.795511	-0.567151	-0.879793	-0.285086	-0.134905
O75911	DHRS3	0.816329	0.703548	0.644413	0.429741	-0.814838	-0.725617	-1.22124	-1.12653	-1.01093	-1.07572	-1.98394	-1.23282	0.267062	0.185794	-0.456301	-0.372287	-0.0683993	-0.56566	-0.170354	-1.09278	-1.09911	-0.664008	-0.295837	0.069328	0.648521	0.246516	-0.302223	0.184954	-0.802827	-0.751569	-0.749521	-0.942445	0.581006	0.766156	1.08622	0.353745	0.23594	0.480167	0.417474	0.246109	0.222579	0.214856	-0.835427	-0.834444	-0.812927	-0.806716	0.0187577	-0.344664
O75915	ARL6IP5	-0.356668	-0.216619	-0.259072	-0.243455	-0.147262	-0.057259	-0.11716	0.105353	0.155325	-0.118474	-0.0415766	-0.123637	-0.142895	-0.471892	-0.178803	-0.0924922	-0.11793	0.0500013	0.270276	-0.0971032	0.125682	0.26275	0.0209749	-0.575984	-0.596683	-0.907725	-0.900219	-0.849531	0.182743	0.745142	0.667471	0.501622	-0.542271	-0.246521	0.00342071	-0.291925	-0.488355	-0.413457	-0.2418	-0.319925	-0.248725	-0.386437	0.057068	0.0508208	-0.133133	0.0699537	0.360197	0.612861
O75923	DYSF	-0.00439999	-0.125512	0.100935	-0.0811477	-0.0387123	-0.222301	-0.321096	-0.16054	-0.0375626	-0.0111597	-0.146514	-0.0595321	-0.978448	-0.427201	-1.13193	-0.840701	-0.648054	0.736552	0.960811	0.636868	0.517042	0.444353	0.203685	-1.17618	-1.12835	-1.1549	-1.21731	-1.18769	0.580168	1.42773	0.880246	0.942095	-0.695875	-0.713296	-0.0114222	-0.44133	-0.565647	-0.523099	-0.66495	-0.524421	-0.615381	-0.622483	0.518145	0.357029	-0.0192362	0.458639	0.496987	0.474236
O75928	PIAS2	0.0434822	0.0254459	-0.027316	0.0410391	0.0241296	0.074333	0.0340287	-0.184256	-0.228038	-0.185465	-0.275953	-0.234085	0.254841	0.50171	0.542724	0.688675	0.599604	-0.0184859	0.749873	0.189805	0.495655	0.363632	0.826834	0.166102	0.389684	0.149566	0.256069	0.211955	-0.300044	-0.656885	-0.592967	-0.464439	0.265767	0.628994	0.597236	0.184475	0.583585	-0.215487	-0.0748701	-0.20691	0.0335425	-0.0890079	0.379401	0.239151	0.397074	-0.0115323	-0.0311721	-0.352417
O75934	BCAS2	0.136647	0.198836	0.0385764	0.0624438	-0.137623	-0.466659	0.0217795	-0.768771	-0.556926	-0.119204	-0.336069	-0.492827	0.228564	0.207367	-0.0126632	0.224316	0.242241	-0.252697	-0.452602	-0.26941	-0.525336	-0.274599	-0.596184	0.173063	0.310787	0.220665	0.161204	0.381739	-0.657797	-0.630578	-0.812305	-0.662231	0.69446	0.158154	0.327534	0.101974	0.297699	0.301657	0.0888685	0.127636	0.0579278	-0.109984	-0.151085	-0.51476	-0.503409	-0.398777	0.223214	-0.358333
O75935	DCTN3	-0.268145	-0.44724	-0.879867	-0.753587	0.0519451	0.373594	0.142352	0.265609	0.271765	-0.00290288	0.28397	0.05363	-0.304221	0.11599	-0.315431	-0.0105988	-0.458925	0.136192	-0.0553533	0.0894807	0.172132	-0.163114	0.00594543	-0.213926	-0.264648	-0.321009	-0.412495	-0.508526	0.0919518	0.082855	0.14687	0.137501	-0.0843688	0.198024	0.112003	-0.322224	-0.53411	-0.278462	-0.183578	-0.282677	-0.0945546	0.031346	-0.152251	-0.275555	-0.218619	-0.162495	-0.322072	0.162186
O75937	DNAJC8	0.565685	0.346329	0.0304651	0.383536	-1.33387	-1.01393	-0.721448	-1.02231	-0.289844	-0.618954	-0.881959	-0.336844	0.463248	-0.222499	-0.22425	-0.543768	-0.486121	-0.0605719	-0.0911236	0.533396	0.140268	-0.126238	-0.155934	0.0843043	-0.0146336	-0.200345	-0.369548	0.111685	-0.815664	-0.543671	-0.831542	-0.39151	-0.121645	-0.341015	0.589165	-0.177666	0.320777	0.465857	0.510083	-0.111312	-0.0770799	-0.126728	-0.746684	-0.831648	-0.916646	-0.977483	0.54521	0.397616
O75940	SMNDC1	0.20113	-0.0239511	0.616096	0.464352	-0.490171	-0.752685	-0.462724	-0.590616	-0.730917	-0.677128	-0.923992	-0.531192	0.0200776	0.240523	0.236041	0.140712	-0.091714	-0.298457	0.0226378	-0.434675	-0.273794	-0.237639	-0.340977	0.00682528	0.206872	-0.0278125	0.226732	0.322472	-0.888394	-0.833541	-0.875292	-0.745185	0.0351893	0.258412	-0.480764	0.276261	0.345559	-0.0338528	0.286237	-0.121056	-0.165202	-0.078887	-0.377727	-0.470899	-0.155744	-0.380473	-0.152617	-0.123381
O75943	RAD17	0.0472881	-0.095361	-0.0246742	-0.0589625	0.13698	0.1339	0.235085	0.118546	-0.074141	0.0258104	0.0131388	-0.0879223	0.311118	-0.111432	-0.0714669	0.193532	0.163972	0.10235	-0.0593566	-0.231332	0.271518	0.157534	-0.00732766	0.128468	0.223481	-0.0221804	-0.199882	-0.157065	-0.187058	-0.348442	-0.178527	-0.0251504	0.0684218	0.000767759	-0.303788	-0.37563	-0.357591	-0.0266561	-0.0134397	-0.0195993	0.0997234	0.107868	0.167775	-0.151468	-0.00263165	-0.114689	-0.331359	-0.0639151
O75947	ATP5H	0.0297277	0.0240198	0.0756962	0.0108814	0.0927691	-0.192614	-0.134621	-0.0587817	-0.0233621	0.0113683	0.0451556	0.0449007	0.111992	0.0238111	0.154643	0.466587	0.117337	-0.527099	-0.071398	-0.0950424	0.00119252	-0.0576901	-0.217442	-0.0360846	0.00629022	0.195143	0.00439679	0.110557	-0.427645	-0.454098	-0.333344	-0.320843	0.326833	0.232055	0.829321	0.426419	0.326943	0.118655	-0.0693236	-0.142662	-0.0794141	-0.153204	-0.0764916	-0.163675	-0.381675	-0.191552	0.289709	0.0565428
O75955	FLOT1	0.258048	0.12427	0.234017	0.238847	-0.0462233	-0.334963	-0.198931	-0.359206	-0.419307	-0.382452	-0.608685	-0.312681	-0.237226	-0.134548	-0.0493243	0.119163	-0.0167897	-0.0675323	-0.0388975	-0.171448	-0.0768856	0.050252	0.0177234	0.202805	0.189545	-0.0115179	0.0767082	0.067926	-0.425249	-0.571863	-0.48452	-0.372052	0.329976	0.0962789	0.015875	0.141731	0.171578	-0.0366993	0.094975	0.0655868	0.0623527	0.0872749	-0.321059	-0.362582	-0.590999	-0.301388	-0.274832	-0.273304
O75962	TRIO	-0.282738	-0.499039	-0.393847	-0.374792	0.122772	0.278058	0.368914	0.391449	0.0552625	0.054413	-0.167183	-0.0488535	-0.257721	-0.170927	-0.265487	-0.22456	-0.400665	0.460951	-0.203265	0.08697	0.216116	-0.0336306	-0.140623	-0.569988	-0.677569	-0.75694	-0.793708	-0.798184	0.510179	0.671998	0.532252	0.674741	-0.36573	0.102241	-0.765006	-0.390481	-0.653404	-0.140028	-0.191239	-0.292106	-0.396187	-0.375483	0.337079	0.249388	0.0270216	0.192473	0.289424	0.308061
O75964	ATP5L	0.0254591	-0.199511	-0.0442254	-0.0177316	-0.53261	-0.399028	-0.622336	-0.143336	-0.179991	-0.0672678	-0.414669	0.0773398	-0.331843	0.114307	0.0359246	0.39568	0.0360222	-0.593486	-0.02171	0.0195726	-0.128098	0.0769301	0.124304	0.052208	0.21553	0.249296	0.304086	0.141724	-0.942171	-0.73948	-0.693712	-0.582576	-0.20148	0.298417	0.580678	0.213669	0.171062	0.0902056	-0.0572175	-0.0035417	-0.0146413	0.119041	-0.490935	-0.535334	-0.463423	-0.400145	0.118018	-0.292058
O75970	MPDZ	-0.00321446	-0.0766644	-0.123218	-0.125607	0.00949312	-0.0583626	0.114246	-0.154718	-0.22579	-0.0600353	-0.0831709	-0.113028	-0.25126	-0.0268023	-0.310216	0.299372	0.151099	-0.108739	0.000242861	-0.282993	0.183179	-0.168936	0.246692	0.103331	0.427954	0.0405127	-0.00353657	-0.0165131	0.215548	-0.260411	0.0191407	-0.215023	0.28856	0.104167	0.074005	-0.121341	-0.150903	-0.0227248	-0.0807837	-0.0736354	-0.162673	-0.306508	0.125175	0.0645172	0.0305477	0.0847225	-0.242863	-0.130718
O75976	CPD	0.781154	0.468134	0.719986	0.712597	-0.749899	-1.00957	-1.34419	-1.00715	-1.155	-1.0771	-1.51372	-0.862189	0.0459634	0.317601	0.364322	0.346203	0.322326	-0.897057	-0.339356	-0.364305	-0.0630971	-0.285996	-0.072319	0.508443	0.496928	0.469149	0.34002	0.363065	-1.11711	-1.37857	-1.31697	-1.36091	0.550791	0.518912	0.334214	0.116706	0.207799	-0.148187	-0.0950164	-0.106486	0.154884	0.702142	-0.269021	-0.299931	-0.314368	-0.26535	-0.308856	-0.678704
O75995	SASH3	-0.386386	0.0732853	-0.377753	-0.279403	-0.477656	-0.634693	-0.460011	-0.133584	-0.469219	-0.21982	0.325716	-0.218155	-0.769371	-0.0587018	-0.489572	0.20741	0.127583	0.483905	0.284573	0.275756	0.45618	0.196358	-1.13995	-0.307678	-0.285559	-0.319082	-0.34039	-0.231389	0.0142021	0.130993	0.0359436	0.0633068	-0.0264159	-0.0797383	0.156732	0.106121	-0.102372	-0.0616013	-0.0346494	0.071172	-0.07293	0.0253299	-0.293114	-0.401772	-0.529035	-0.427349	0.0415505	0.0247771
O76003	GLRX3	0.271952	-0.0163882	0.184353	0.218859	-0.339198	-0.739018	-0.357838	-0.46984	-0.794298	-0.770305	-0.699657	-0.620529	0.161665	0.357054	0.179354	-0.215254	0.277458	-0.310142	-0.156559	0.24883	0.0119528	0.264735	0.186607	-0.00773204	-0.229528	-0.120352	0.133796	0.0192603	-0.182819	-0.271611	-0.40765	-0.10622	0.00922208	-0.0898688	-0.178819	0.170201	0.0429819	0.144065	-0.0406917	-0.116051	-0.219735	0.286715	-0.472625	-0.482994	-0.56252	-0.375797	0.0209049	-0.276187
O76011	KRT34	0.79145	-0.153719	-0.153435	-0.468992	0.138911	-0.0398229	0.873319	-0.0735047	-1.27329	-0.150087	-0.542677	-0.435615	-0.0590863	-0.198966	-0.269116	-0.151487	-0.370807	0.502768	0.265832	0.0508287	0.119729	-0.1223	-0.0217724	-0.654586	-0.390442	-0.984363	-0.139122	-1.3038	0.445423	0.32063	0.192317	1.36437	-1.66989	-0.187397	-0.558243	-2.07037	-1.38957	2.83106	-1.75395	-0.907383	-0.272609	-0.598794	-0.469013	-0.634015	0.199089	-0.438795	-3.8605	-3.5536
O76021	RSL1D1	0.199856	0.582349	0.216725	0.403954	-1.03911	-0.423355	-0.73976	-0.92937	-0.735232	-0.618823	-1.18178	-0.9607	0.216865	0.633127	0.153767	0.233331	-0.170817	-0.765306	-0.725361	-0.285297	-0.579143	-0.881712	-0.833967	0.236371	-0.126161	0.127861	0.225612	0.319114	-0.81563	-0.677242	-0.690002	-0.633627	0.0589344	-0.123423	0.0549413	-0.176739	-0.106651	0.563501	0.79139	0.331484	0.443029	0.451061	-1.37532	-1.569	-1.70631	-1.64433	-0.202553	-0.485556
O76024	WFS1	-0.930484	-0.989174	-1.12982	-1.12767	0.855274	0.666047	1.15949	0.564106	0.647427	0.616261	0.511633	0.441272	0.0190228	-0.0364422	-0.193671	-0.204336	-0.133928	0.0343582	-0.105581	-0.0556728	-0.0455903	-0.0547755	0.101867	0.0363828	-0.0912675	-0.0199155	-0.25451	-0.236748	-0.301566	-0.440387	-0.000283341	0.259979	-0.151091	0.314025	-0.123985	-0.0375727	-0.131695	-0.403517	-0.412862	-0.999204	-0.954822	-1.03535	0.634247	0.488879	0.508846	0.5614	0.296989	0.529169
O76031	CLPX	0.533054	0.41224	0.537404	0.625102	-0.634169	-0.668553	-0.91043	-1.14284	-1.1562	-0.827499	-1.01074	-1.06905	0.0173596	0.131411	0.00195661	0.0896054	0.205911	-0.534902	-0.204288	-0.138117	0.0162343	-0.0616619	-0.0299502	0.312895	0.243644	0.197382	0.297545	0.225673	-0.547733	-0.631296	-0.53052	-0.581002	0.290417	0.354102	0.159993	0.0246951	0.124287	0.346769	0.231965	0.190548	0.281402	0.337701	-0.466386	-0.542121	-0.5673	-0.615854	-0.184358	-0.511632
O76054	SEC14L2	-0.00844087	-0.00373091	0.0625968	-0.0337251	-0.0377279	-0.181909	-0.0299445	-0.12281	-0.200055	-0.0587704	-0.129005	-0.0880538	-0.0329878	-0.0537796	0.213526	-0.0107623	0.291998	-0.0910888	0.499097	-0.153904	0.311763	0.173329	-0.281688	-0.149784	0.143767	0.319502	0.0967872	-0.0206352	0.0161344	-0.109994	0.0184565	-0.0446061	0.352135	0.388772	0.425326	0.287515	0.0524946	0.0719585	0.000885063	-0.0215955	-0.0196223	0.0100414	-0.138717	-0.202854	-0.198679	-0.213708	0.013287	-0.010443
O76062	TM7SF2	-0.307939	-0.51802	-0.394282	-0.574919	0.0931625	0.729133	1.01531	-0.137557	0.355771	0.505252	0.91621	0.395843	0.089465	0.00262574	0.129082	0.0525691	-0.143582	-0.519056	0.00515633	-1.16837	-0.376409	-0.674376	0.461907	0.342285	0.496076	0.27357	0.142059	-0.084246	-0.501773	-0.798908	-0.587559	-0.695039	0.26654	-0.263305	0.418934	0.166437	-0.177065	0.468981	0.274903	0.321203	0.287583	0.0890076	-0.95414	-0.788474	-1.09168	-1.11709	-0.435269	-1.34635
O76070	SNCG	-0.650556	-0.40129	-0.493257	-0.635063	0.298471	-0.0244613	0.0228531	-0.0458316	0.215536	0.0718594	0.157994	0.322923	-0.159003	-0.196623	-0.111147	-0.134576	-0.0784424	0.248874	0.279954	0.147981	0.157698	0.0969082	0.0250406	0.100071	-0.12047	-0.176716	-0.0817665	0.179533	-0.345338	-0.832772	-0.819657	-0.893726	0.946102	0.381822	0.586293	0.165829	0.153653	0.14077	-0.113772	0.0300428	-0.140746	-0.0138538	-0.0700157	-0.236633	-0.299204	0.0940061	0.158061	0.222228
O76074	PDE5A	-0.381614	-0.141813	-0.626519	-0.713351	0.122431	-0.154397	0.376917	0.142346	-0.548301	-0.21619	-0.00917404	0.088811	-0.105304	0.0025077	-0.153045	0.0194842	-0.050477	0.128973	-0.245145	-0.125211	-0.00322726	-0.0689721	0.0606408	0.0948692	0.188693	-0.0436782	-0.15881	-0.335651	0.391133	0.311808	0.12026	0.606731	0.213066	-0.0599075	-0.349969	-0.296924	-0.465185	-0.540559	-0.12696	-0.348505	0.0109855	-0.160803	0.536906	0.57583	0.521848	0.595003	-0.460035	-0.0774943
O76094	SRP72	0.0735781	-0.0640673	-0.0165136	0.0112192	-0.349265	-0.257393	-0.159661	-0.245435	-0.13108	-0.246841	-0.467681	-0.0918908	0.0410879	0.116131	0.186244	-0.00433572	0.096098	-0.13708	0.103935	-0.0869945	-0.175482	-0.195685	-0.0770728	-0.043255	0.00524743	0.190073	0.125046	0.181964	-0.445061	-0.535279	-0.630234	-0.308438	0.0712599	-0.103702	0.466436	0.265237	0.132838	0.763319	0.503218	-0.00188284	-0.302508	-0.378566	-0.712004	-0.690859	-0.768077	-0.741926	0.284425	-0.222388
O94760	DDAH1	0.0298145	-0.232701	1.0049	0.5527	-0.0476153	-0.152178	-0.401734	-0.855831	-0.658767	-0.642244	-0.657922	-0.76171	-0.403249	-0.322298	0.0215628	0.0461203	0.228489	-0.37108	0.380511	0.189225	-0.181661	0.580726	0.907459	-0.403355	-0.19104	-0.640592	-0.116658	-0.0307418	-0.250444	-0.310347	0.179138	-0.0872487	-0.468161	-0.527417	-0.537546	0.101016	0.197448	-0.20611	-0.0958973	-0.0339906	0.175768	0.102426	-0.181441	-0.243484	-0.436705	-0.407755	0.274022	-0.253959
O94762	RECQL5	0.107516	0.106316	0.0230522	0.0479437	-0.238182	-0.276787	-0.104534	-0.282215	-0.227923	-0.0872182	-0.221682	-0.113441	0.152883	0.151253	-0.0914182	0.322624	0.239964	0.0214703	0.0102387	0.113873	-0.211479	0.129694	-0.00760197	0.0375687	0.193331	0.281097	0.0827195	0.0827211	-0.586182	-0.74944	-0.417541	-0.523988	0.332295	0.502049	0.413631	0.359427	0.144323	0.271083	0.0774739	0.138334	0.0220709	-0.0411859	-0.34352	-0.502025	-0.00862533	-0.228411	0.0787058	-0.466622
O94763	URI1	0.457916	0.648972	0.751236	0.606788	-0.621388	0.0976675	-0.576469	-0.383634	-0.528697	-0.513397	-0.904294	-0.37815	-0.421398	0.691364	0.180548	0.352646	0.506393	-0.0765235	0.130869	0.318596	-0.0305938	-0.0214827	0.184442	-0.136556	0.0905352	-0.0631569	0.0776578	-0.260049	0.0695636	-0.0260987	0.123197	0.17879	0.106226	0.65884	-0.341989	0.0656285	-0.545862	0.116269	0.388461	0.148246	0.389626	0.189544	-0.0246001	-0.40278	-0.213409	-0.405676	-0.0757329	-0.109462
O94766	B3GAT3	-0.269552	-0.284231	0.0806705	-0.166066	0.340483	0.139076	0.327968	0.30861	-0.0646493	0.607528	0.404669	0.365762	-0.462763	-0.22577	-0.379523	-0.316453	0.276634	0.552984	0.195285	-0.0698733	0.100047	0.470253	0.206646	-0.414799	-0.488811	-0.616996	-0.638537	-0.59184	0.692031	0.434537	0.505015	-0.0476603	0.160803	-0.268415	-0.0375202	0.044351	-0.151446	0.0686606	-0.138564	-0.297642	-0.213087	-0.331501	-0.443863	-0.359959	0.249129	-0.224202	-0.0190207	-0.438041
O94776	MTA2	0.118759	0.134248	-0.0323743	-0.00840384	-0.587683	-0.513874	-0.295739	-0.400229	-0.172638	-0.406701	-0.306217	-0.164508	0.308501	0.138274	0.00879722	-0.0130979	-0.00571958	-0.165472	-0.0644609	0.0138178	-0.156841	-0.100386	-0.347541	0.17891	0.317224	0.160042	0.247329	0.240495	-0.578871	-0.708265	-0.798646	-0.81013	0.278965	0.194277	0.20149	0.230587	0.25516	0.346197	0.256171	-0.0447345	-0.012805	-0.148248	-0.411237	-0.635656	-0.530306	-0.635805	-0.00487454	0.0200161
O94782	USP1	0.0710494	0.334912	0.440772	0.0525067	0.0834093	-0.326965	-0.384392	-0.703217	-0.949484	-0.546806	-1.17675	-0.536309	-0.453313	0.298738	-0.246766	0.372761	0.0401215	0.310911	-0.144996	0.481419	0.0830266	0.245251	0.394548	0.0704541	0.294615	0.00166564	0.0246751	0.190099	-0.341859	-0.493973	-0.382773	-0.567346	-0.132667	-0.652954	0.30695	0.265191	0.0590488	0.125465	0.121048	-0.0100293	-0.074958	0.0197521	-0.259436	-0.355446	-0.318774	-0.336269	-0.166661	-0.174598
O94788	ALDH1A2	-0.796255	-1.13622	-0.744122	-0.968546	0.966435	0.850199	0.653295	0.242128	0.249249	0.291063	0.177124	0.299294	-0.0130708	-1.2582	-1.29592	-0.593386	0.655529	1.30854	0.411985	0.0354635	-0.454056	0.350612	0.163842	-0.781409	-0.732975	-0.873478	-0.867934	-0.873783	0.4596	0.684993	0.578397	0.794548	-0.525651	-0.537358	-0.0677418	-0.434353	-0.613558	-0.713443	-0.610635	-0.850422	-0.757907	-0.470402	0.433506	0.584141	0.495122	0.530791	-0.211777	0.167671
O94804	STK10	0.0420263	0.109978	-0.0461309	-0.0163407	-0.339787	-0.275844	-0.52886	-0.0289641	0.118585	0.169736	0.373957	0.0480424	-0.469223	-0.433869	-0.525687	-0.599616	-0.740228	0.714256	0.661365	0.50831	0.249762	0.23408	0.143405	-1.3323	-1.56451	-1.54946	-1.23335	-1.33696	0.457339	1.28469	0.87644	0.990684	-1.03908	-0.646993	0.221166	-0.142245	-0.66958	-0.718394	-0.672117	-0.648309	-0.433369	-0.367292	0.373152	0.239492	-0.0419	0.313884	0.0444028	0.379579
O94811	TPPP	0.041116	-0.136092	-0.0269806	-0.298183	-0.0603465	0.553083	0.0616733	0.0952061	-0.199496	-0.198623	-0.254182	-0.284851	-0.196071	-0.0747014	-0.171188	0.153851	0.0966984	0.0207801	-0.163691	-0.0682638	0.182448	0.0665861	0.0608677	0.0205032	0.0477293	-0.0763583	-0.0439461	-0.0512741	-0.0357823	-0.335947	-0.213802	-0.332978	0.0812844	0.151478	-0.00741755	-0.0143174	-0.099813	-0.319413	-0.636714	-0.341274	-0.384634	-0.374854	0.474159	0.696338	0.403609	0.484152	-0.634458	-0.353849
O94813	SLIT2	-0.231849	-0.280359	-0.55848	-0.63862	0.685565	0.467334	0.432714	0.198185	0.280323	0.353532	-0.488787	-0.199315	0.159307	-0.155076	-0.0122977	1.03411	-0.0142813	0.0332154	0.491012	0.486828	0.338944	0.275025	0.626965	-0.735441	-0.212279	-0.331126	-0.489896	-0.610143	0.432886	0.199543	0.115636	0.183928	-0.428338	0.185908	0.161084	-0.0497737	-0.708535	-0.402096	-0.452061	-0.3648	-0.318419	-0.381678	0.529527	0.608749	0.627606	0.466707	0.760996	-0.0650054
O94822	LTN1	0.346314	0.213858	0.0422906	0.220776	-0.426884	-0.212914	-0.713874	-0.171008	-0.378931	-0.466847	-0.194718	-0.384813	-0.021529	0.191803	-0.405049	-0.0596238	-0.133759	-0.256974	0.27572	-0.137998	0.083777	-0.46564	0.189328	-0.155798	-0.100307	-0.0632637	0.0371297	-0.0671249	-0.253224	-0.254106	-0.213353	-0.214567	0.0275198	0.269152	0.059751	0.277017	0.0886951	0.0406287	-0.0628532	-0.142698	-0.2395	-0.0508467	-0.233001	-0.400658	-0.361091	-0.348362	0.0252623	-0.216892
O94826	TOMM70	0.190075	0.0670595	0.0458405	0.129213	-0.360124	-0.384747	-0.246121	-0.280726	-0.190778	-0.192169	-0.253183	-0.194601	-0.0431339	-0.114381	-0.122423	0.235106	-0.0726281	-0.505322	-0.329661	-0.0272207	-0.0956703	-0.230969	0.234806	0.198751	0.106671	0.138883	0.256058	0.226784	-0.925625	-1.03952	-0.84367	-0.85325	0.106457	0.360618	0.536142	0.195782	0.11538	0.258464	0.249945	0.0947088	0.103617	0.207447	-0.668664	-0.770894	-0.836373	-0.798104	-0.13136	-0.269372
O94829	IPO13	-0.263459	-0.226169	-0.288735	-0.491976	0.0837748	0.586851	0.690637	0.0899633	-0.00702781	0.69077	0.206744	0.10955	-0.18218	-0.408992	-0.136733	0.0792685	-0.256056	0.464428	-0.0485337	0.256425	-0.0192322	0.176426	-0.00252226	-0.274997	-0.227739	-0.369189	-0.333234	-0.321528	0.439316	0.130841	0.235083	-0.091061	-0.481034	0.261343	-0.0345623	-0.227337	0.0298504	-0.0810823	-0.165864	-0.273365	-0.197597	-0.129533	0.1029	0.085057	0.256308	0.268798	0.30448	-0.0634959
O94830	DDHD2	-0.00166779	0.0153743	-0.0263622	-0.124259	-0.125636	-0.258305	-0.158045	-0.219767	-0.172565	-0.0308609	-0.211913	-0.177974	-0.144247	-0.827348	-0.167919	-0.276694	-0.0629995	0.61154	0.710863	0.285933	0.481119	0.507648	0.981656	0.106467	-0.102632	-0.0331751	0.0194766	0.0643446	0.0790715	-0.0974532	0.0859	0.178198	-0.195565	0.261825	-0.209154	0.159889	-0.501085	-0.183456	-0.25259	-0.121813	-0.00857618	0.0550303	0.213457	0.147999	0.206977	-0.0507445	-0.011405	0.0110603
O94832	MYO1D	-0.565197	-0.527879	-0.584726	-0.547261	0.017081	0.23458	-0.169939	0.625072	0.39209	0.711777	0.0674713	0.617633	-0.266353	-0.382354	-0.174696	-0.0388276	-0.108197	0.47984	0.0804367	-0.150913	0.118075	0.332374	0.260448	-0.539967	-0.603563	-0.629476	-0.585283	-0.495146	0.122347	0.339262	0.208865	0.23825	-0.123346	-0.297137	0.112015	-0.065687	-0.345336	-0.089394	-0.183614	0.0445072	-0.0826024	-0.15687	0.106937	-0.0158945	-0.501418	-0.0814617	0.225502	0.216658
O94842	TOX4	0.544977	0.498983	0.085688	0.348599	-0.777003	-1.05968	-0.796164	-0.877837	-0.706271	-0.416544	-1.15036	-0.75957	-0.024104	0.225131	0.132185	0.162108	0.00737552	-0.377119	-0.111538	-0.0185592	-0.0619521	-0.101156	-0.103026	-0.0416908	0.169664	0.273371	0.0908813	0.0769069	-0.42162	-0.368286	-0.27467	-0.34129	0.296556	0.139528	0.760795	0.275752	0.227554	0.663363	0.390097	0.312755	0.327207	0.19274	-0.668295	-0.783119	-0.789742	-0.771585	0.00819492	-0.314033
O94851	MICAL2	-0.260286	-0.644614	-0.400157	-0.349141	0.0240061	0.0580281	-0.081153	0.370171	0.0150664	-0.250201	-0.162598	-0.276773	-0.529089	-0.466079	-0.883486	-0.730684	-0.878707	1.08199	0.205656	0.315205	0.601982	0.311751	0.1807	-0.873601	-1.07172	-1.15798	-1.11925	-0.839603	0.991088	1.10396	0.988298	0.838407	-0.562481	-0.00688502	-0.313534	-0.009906	-0.480296	-0.535036	-0.640946	-0.616798	-0.461566	-0.373635	0.715622	0.7332	0.725905	0.801475	0.647998	0.436456
O94855	SEC24D	-0.690481	-0.532594	-0.744644	-0.816925	-0.104774	0.074881	0.100767	0.425261	0.114766	0.0507002	0.543045	-0.0148415	-1.02751	-0.749734	-0.69051	-0.358493	-0.723379	0.885192	0.0198061	0.644722	0.449265	0.511312	0.232939	-0.829572	-0.782037	-0.907305	-0.858412	-0.760712	0.402776	0.75127	0.789754	0.990305	-0.559573	-0.410625	-0.411257	-0.579864	-0.681289	-0.574537	-0.325705	-0.496939	-0.00458745	-0.0600862	-0.0913803	-0.290531	-0.28139	-0.128129	-0.0549947	0.0906837
O94868	FCHSD2	-0.413618	-0.133971	-0.407493	-0.636071	0.329195	0.232236	0.227736	0.296503	0.360596	0.553122	0.726386	0.548131	-0.0514741	0.644703	0.5401	0.655685	0.809497	0.275612	0.847249	0.806911	1.13843	1.10186	0.919825	-0.383971	-0.266828	-0.420394	-0.450672	-0.500963	0.393853	0.389522	0.366457	0.382295	-0.270818	-0.350336	-0.302334	-0.309206	-0.525212	-0.533435	-0.645294	-0.604895	-0.447243	-0.517924	0.708927	0.579899	0.41673	0.528214	0.14036	0.216123
O94874	UFL1	0.0321069	0.0647463	-0.0235522	0.0590703	-0.0410072	-0.126615	-0.118534	-0.088687	-0.213104	-0.0156658	-0.179385	-0.0612603	-0.0020716	0.0801975	0.0542354	0.265972	0.143653	-0.15754	-0.211661	-0.217179	-0.110459	-0.118119	0.0984177	-0.044468	-0.0182454	0.0494444	-0.126003	-0.0942645	-0.340307	-0.402798	-0.359128	-0.194311	-0.0921387	0.181518	0.182665	-0.0925802	-0.239098	0.0255259	-0.114609	-0.317944	-0.158147	-0.253889	-0.0795836	-0.286742	-0.248917	-0.204732	0.389315	0.141765
O94875	SORBS2	0.0812199	-0.0914228	0.00477906	-0.0522402	-0.661649	-0.205009	-0.682136	-0.411824	-0.479293	0.190045	-0.102315	-0.133229	-0.170164	-0.471028	-0.306887	-0.323216	-0.259987	0.904715	0.0430763	0.366997	-0.0996344	0.0525693	-0.155923	-1.4883	-1.42081	-1.56681	-1.2726	-1.58697	0.73861	1.2514	1.0777	1.76561	-1.64185	-1.21179	-0.936649	-1.27157	-1.55457	-1.33953	-1.63954	-0.929846	-1.07351	-0.923027	1.12372	0.741468	-0.0998714	2.00927	-0.292593	1.01296
O94876	TMCC1	0.0118703	-0.102548	-0.152342	-0.0823542	-0.0755276	-0.0603312	-0.000587341	-0.0696208	-0.0804661	-0.0644625	-0.0375213	-0.145099	0.237408	0.14428	0.463594	0.00889572	0.388989	0.270476	0.301608	-0.118708	0.337714	-0.48314	-0.144915	0.108479	-0.0320286	-0.185634	-0.204131	-0.155316	-0.385261	-0.364648	-0.331388	-0.511749	-0.00579336	-0.061275	-0.00255274	-0.313636	-0.314918	0.162688	0.281246	-0.120507	0.149477	0.0295832	0.226813	0.0836266	0.114068	-0.14056	0.225944	0.183659
O94880	PHF14	-0.259724	0.227235	-0.00520976	0.222779	-0.901595	-0.472244	-1.34935	-0.607656	-0.48471	-0.411085	-0.646037	-0.343873	0.493349	-0.0366467	-0.125455	0.124274	0.0965073	0.2328	-0.136779	-0.263432	-0.547423	0.0882675	0.431546	-0.0254608	0.252807	0.00990036	-0.116394	-0.153325	-0.324817	-0.48929	-0.525992	-0.36099	0.604244	0.158841	0.353434	0.500446	0.629073	0.283455	0.136478	0.384493	0.209748	0.321808	-0.143396	-0.227806	-0.0790492	-0.30015	-0.302275	-0.188589
O94885	SASH1	-0.29828	-0.49769	-0.640139	-0.56724	-0.0511452	0.73758	0.794119	0.225853	0.363285	-0.0062666	-0.166301	-0.497289	-0.0462623	0.0663781	-0.126137	-0.0716515	-0.129326	-0.0495056	-0.0145326	-0.44288	0.264495	0.0978397	0.0726353	-0.197639	-0.0658882	-0.168276	-0.029296	0.0353989	-0.031756	-0.30457	-0.254313	-0.197645	0.459571	-0.00615033	0.338313	0.222142	0.198888	0.0257753	-0.0621186	-0.174218	-0.163544	-0.142384	0.0299974	-0.114327	-0.0358557	-0.0510147	0.105664	-0.0770152
O94886	TMEM63A	0.123155	0.0464076	-0.0332604	0.0359929	-0.302834	-0.109773	-0.179346	-0.406993	-0.427563	-0.0498185	-0.406357	-0.229078	-0.2608	-0.0479047	0.0220448	0.824008	0.136976	0.424519	-0.0563949	0.17061	0.181487	0.625894	0.317981	-0.574935	-0.263084	-0.425124	-1.00205	-0.660717	0.581534	0.623473	0.361404	0.54563	-0.648948	-0.553579	-0.0500156	-0.0171563	-0.915104	-0.235899	-0.152275	-0.109091	-0.118704	0.0676934	0.0927654	-0.149972	0.0826854	-0.19409	-0.213664	-0.370142
O94887	FARP2	-0.116492	-0.397748	-0.172875	-0.0120813	-0.417304	0.200039	-0.0531233	-0.381984	-0.472377	-0.355362	-0.464766	-0.581627	-0.671723	0.322909	0.272351	0.323748	0.184583	0.653357	0.00922328	0.230206	0.111459	0.709826	0.514942	0.0162508	-0.0645055	-0.132812	-0.489847	-0.0565727	-0.110752	-0.0280258	-0.107933	-0.216819	0.0824476	-0.0610019	-0.163806	-0.126796	-0.171498	-0.017467	0.057617	-0.0837719	0.0755699	0.10929	-0.186637	-0.231741	-0.0848483	-0.223199	-0.070462	-0.105803
O94888	UBXN7	0.0379791	-0.066207	0.0682322	0.178059	0.199064	-0.360141	-0.24148	-0.314336	-0.279809	-0.080318	-0.100036	0.129807	0.448965	-0.0480506	-0.159352	-0.00727239	0.177764	-0.427856	0.0207254	-0.466147	-0.249195	0.0648874	0.208869	0.271646	0.332124	0.205897	0.274788	0.216374	-0.39596	-0.709546	-0.66271	-0.794706	0.435639	0.251314	0.374196	0.131802	0.0759918	0.013801	0.268197	0.173561	0.116934	0.0775625	-0.501355	-0.500262	-0.59221	-0.436565	-0.260917	-0.210263
O94901	SUN1	-0.335134	-0.350094	-0.376624	-0.469521	0.328495	0.181499	0.506032	-0.161492	0.0818715	0.351451	-0.0657617	0.0633009	-0.0977943	-0.0834852	-0.183584	-0.0957148	-0.0149726	-0.184213	-0.17665	-0.121939	0.0712637	-0.356883	-0.217255	0.0734572	0.283598	0.0445644	0.0204817	-0.0116202	-0.288288	-0.295274	-0.419497	-0.35811	0.226867	0.350495	0.0341072	-0.0407654	0.0540246	-0.600734	-0.582637	-0.507814	-0.495944	-0.493267	0.64558	0.647876	0.069633	0.517555	0.28224	0.457924
O94903	PLPBP	-0.430419	-0.26663	0.276231	-0.150312	0.135097	-0.316043	-0.162383	0.45044	0.250791	0.662043	0.209969	0.560321	-0.15042	-0.166997	-0.407859	-0.299903	0.418052	0.309732	0.704772	0.217931	0.103848	0.549205	0.745307	-0.232333	-0.150517	-0.138519	-0.10661	0.146446	-0.0904015	-0.00375343	-0.201612	-0.103384	-0.138421	0.0549935	0.526227	0.679788	0.334659	-0.0566646	-0.441676	-0.14678	-0.256908	-0.407791	0.278696	0.405304	0.197123	0.138348	0.627541	0.0798729
O94905	ERLIN2	-0.238006	-0.30362	-0.269057	-0.0486406	-0.0264695	-0.0316976	0.0370579	0.0520612	-0.0746593	0.0273819	0.0274162	0.165288	-0.170584	-0.429106	-0.272772	0.111739	-0.118345	0.141723	0.243489	0.183636	0.481807	0.258098	0.519196	0.00222308	-0.110849	-0.0602032	-0.115186	-0.00796427	-0.823312	-0.756537	-0.629398	-0.433506	0.386463	0.43685	0.490074	0.552575	0.109793	0.0361274	0.00561935	-0.139106	-0.233938	-0.17013	-0.279219	-0.255505	-0.381793	-0.381684	0.311817	0.247585
O94906	PRPF6	0.556871	0.44082	0.425825	0.35639	-0.794084	-0.702827	-0.602733	-0.840392	-0.648502	-0.773207	-0.694604	-0.611737	0.417587	0.160215	0.150468	0.167161	-0.222133	-0.576496	-0.445034	-0.329977	-0.433551	-0.606171	-0.257621	0.279798	0.123436	0.244626	0.240287	0.353253	-0.845107	-0.834412	-0.994	-0.810924	0.214913	0.133437	0.1639	0.183035	0.154682	0.450656	0.361867	0.218558	0.15325	0.158342	-0.646525	-0.747224	-0.837546	-0.788553	-0.0417911	-0.331898
O94913	PCF11	0.0357955	-0.297303	-0.130294	-0.0971888	-0.146342	-0.459851	0.168787	-0.821373	-1.03354	-0.375277	-0.490632	-0.438663	0.270499	0.0850108	0.0496734	0.225364	0.176636	-0.296897	-0.254633	-0.393094	-0.192726	-0.0716632	-0.258578	-0.0493096	-0.174241	-0.158145	-0.164689	-0.206109	-0.0706208	-0.261788	-0.17521	-0.259391	0.228181	0.0891166	0.324427	-0.244781	-0.659273	0.311754	0.404504	0.0745408	0.0221976	0.0513291	-0.288774	-0.188189	-0.527363	-0.322571	-0.157485	-0.375661
O94915	FRYL	0.0407268	0.22369	0.089601	0.0264973	0.097108	-0.447732	-0.229268	-0.11452	0.193476	0.0317011	0.0898439	0.316801	-0.158059	0.245686	0.0306235	-0.249279	0.154653	-0.305743	0.457275	-0.152653	-0.0253968	0.268077	0.105275	-0.219806	-0.162357	-0.0265118	-0.0464589	-0.0995411	-0.145293	-0.2005	-0.222955	-0.0814082	0.179041	0.240385	0.0570392	0.0750257	-0.0118064	0.236165	0.0360123	0.0553039	-0.176366	0.102356	-0.284988	-0.413094	-0.154891	-0.330495	0.283277	-0.0773324
O94916	NFAT5	-0.351166	-0.388919	-0.529987	-0.498229	0.288116	0.294267	0.405183	0.197873	0.0829662	0.146367	0.0883489	0.0347264	-0.254787	0.403031	-0.208197	0.328504	-0.0032225	0.511625	0.045334	-0.419255	0.44771	-0.26507	0.332128	-0.541731	-0.555546	-0.218769	-0.428763	-0.354516	0.435052	0.270418	0.0366004	0.31347	-0.193375	-0.017872	0.146653	-0.0086479	-0.211422	-0.678902	-0.844721	-1.02	-0.961038	-0.90581	0.663179	0.558317	0.938396	0.672319	-0.199931	0.0290583
O94919	ENDOD1	-1.08561	-0.764942	-0.766549	-0.731951	0.286724	0.240819	0.361208	0.54017	0.606674	0.831132	0.595828	0.693213	-0.265134	0.130018	-0.101459	-0.245634	0.0236843	0.564308	0.647596	-0.184749	0.154147	0.566769	0.211759	0.15057	0.193079	0.0674074	-0.0846697	-0.245598	0.0404181	-0.0217675	-0.0391328	-0.127523	0.621895	0.54946	0.867284	0.455205	-0.0527735	-0.287019	-0.35321	-0.485147	-0.546388	-0.786129	0.509375	0.36318	0.0367808	0.282763	0.824144	0.579157
O94923	GLCE	0.0479128	0.0264878	0.0884846	0.00236677	-0.260012	-0.33009	-0.286243	-0.199688	-0.163853	-0.0789157	-0.142946	-0.11813	-0.315958	-0.682499	-0.269557	-0.263705	0.19524	0.0184766	0.152015	-0.394538	-0.20466	-0.0397134	0.287794	-0.350209	-0.460484	-0.321447	-0.308366	-0.347215	0.564624	0.688712	0.468324	0.207675	-0.26304	-0.00539742	-0.0661614	-0.359536	-0.304891	0.511519	0.423164	0.333674	0.183859	0.117834	-0.0778733	-0.0159669	-0.161626	-0.167352	0.500445	0.497956
O94925	GLS	-0.360946	-0.209629	-0.224921	-0.384226	-0.314685	-0.473488	-0.394899	0.287074	0.244465	-0.254045	0.510868	0.339071	-0.633971	-0.356412	-0.328289	-0.738949	-1.05992	1.07263	0.312666	0.640485	0.545334	0.511433	0.0435127	-0.325072	-0.606174	-0.306102	-0.237808	-0.211888	0.0449881	-0.0160471	-0.0100515	0.098409	-0.199242	-0.281162	-0.159724	-0.00462677	-0.216516	-0.420703	-0.44112	-0.335261	-0.587507	-0.597377	0.38244	0.395979	0.116544	0.501847	0.417567	0.675774
O94927	HAUS5	0.00613249	-0.0290232	-0.0841887	-0.0322158	0.0493755	0.0669352	0.146166	-0.102643	-0.219206	0.0422493	-0.126755	-0.0501983	-0.268309	0.182643	-0.0433471	0.0684611	0.461262	-0.139134	-0.239608	-0.676385	-0.106238	-0.417386	-0.154074	0.114189	-0.0967568	-0.246579	0.0538583	-0.240865	0.0217033	-0.0442401	0.182566	0.206003	-0.370883	-0.692314	-0.768037	-0.649265	-0.543558	-0.211406	-0.187783	-0.288606	-0.48437	-0.320538	0.129127	-0.094568	0.0883975	-0.110306	-0.158159	-0.307216
O94952	FBXO21	0.256997	-0.118624	0.070514	0.219583	0.424969	0.362504	0.132554	0.386911	-0.201745	-0.440216	-0.215675	-0.414551	-0.0934599	0.106123	0.0939632	0.142996	0.48489	-0.325839	-0.024567	-0.0776217	0.305723	0.379648	0.404912	0.541959	0.446466	0.388362	0.11046	0.346764	-1.0295	-0.854193	-0.892754	-0.602262	0.107887	-0.289578	-0.029024	-0.516193	-0.81843	0.514184	0.318353	0.0401042	0.179292	0.0272857	-0.180172	-0.451639	-0.231538	-0.23412	-0.0704583	0.517935
O94953	KDM4B	-0.00344657	-0.0695882	-0.153125	-0.0914202	0.0172337	0.0777032	0.11088	-0.0280475	-0.191656	0.0373179	-0.0925652	-0.162737	0.0816002	-0.0400771	0.126732	0.233743	-0.168212	-0.126145	-0.20517	-0.896056	-0.203195	-0.512154	-0.561563	0.148799	0.440671	0.244696	-0.019389	0.0313204	0.0320003	-0.130007	-0.343031	-0.178699	0.141779	0.0577383	0.410489	0.255982	0.174492	0.116013	0.497432	0.278199	0.341617	0.114173	-0.333802	-0.652781	-0.230338	-0.437269	-0.346517	-0.268605
O94956	SLCO2B1	-0.834618	-0.525262	-0.859906	-1.03957	0.281941	0.147406	0.360788	0.660136	0.737794	1.01444	0.748131	0.566646	-0.826968	-0.650949	-0.817318	-0.740377	-0.66216	1.04748	0.921647	0.928428	1.02424	0.708763	0.454466	-2.35699	-2.14466	-2.26235	-2.64224	-2.66806	0.668983	1.49324	1.63133	1.89378	-2.01296	-1.2615	-0.61816	-0.537389	-1.66144	-0.961567	-0.657602	-0.733626	-0.764163	-0.970528	0.574955	0.649991	0.129535	0.43254	1.05844	0.955962
O94964	SOGA1	0.310106	0.131384	0.0332753	-0.00850538	0.118872	0.330841	-0.0466548	-0.121469	-0.573633	-0.0839429	-0.272202	-0.0892181	0.0546465	0.307974	0.315885	0.432566	0.446563	-0.173332	0.295628	0.13753	0.00952153	0.499136	0.12528	0.137081	-0.0201518	-0.0624215	-0.202452	-0.264615	-0.668072	-0.72986	-0.509816	-0.562575	0.0779769	0.117639	-0.409598	-0.250026	-0.200588	0.11449	0.279213	0.112109	0.028193	0.145062	-0.265187	-0.348115	-0.350599	-0.316885	-0.268408	-0.327399
O94966	USP19	-0.560359	-0.222089	-0.604589	-0.368938	0.612654	0.592251	0.516662	-0.225282	-0.492323	-0.1884	-0.573	-0.561016	-0.570741	-0.0491928	-0.418052	0.25501	0.157864	0.126332	-0.213901	0.216564	0.693378	0.129273	0.457817	-0.110572	-0.0511225	-0.0773366	-0.226375	-0.140142	0.159624	0.1609	-0.113582	-0.0408458	-0.108953	-0.0520346	0.0847801	-0.725915	0.0464383	-0.188396	-0.134064	-0.228236	-0.331012	-0.366745	0.222638	-0.0759801	0.269719	-0.101751	-0.187944	-0.337926
O94973	AP2A2	-0.390255	-0.490434	-0.304893	-0.378431	0.191112	0.0469262	0.0502617	0.352737	0.0693539	0.217006	0.379908	0.148873	-0.296873	-0.383738	-0.273012	-0.289744	-0.223019	0.58752	0.686709	0.348057	0.371683	0.561507	0.435059	-0.634939	-0.686236	-0.689763	-0.844369	-0.669356	0.366157	0.680704	0.617638	0.571621	-0.379864	-0.196456	0.0891899	0.113257	-0.468852	-0.258484	-0.376674	-0.2426	-0.287433	-0.261778	-0.0280185	-0.132139	-0.0877207	-0.0556074	-0.121964	-0.0793319
O94979	SEC31A	-0.148088	-0.191297	-0.209421	-0.241006	-0.22189	-0.347964	-0.204092	0.188843	0.168462	-0.0484133	0.136738	0.139095	-0.338226	-0.268466	-0.487611	-0.305371	-0.208136	0.609957	0.18513	0.326517	0.157373	0.320031	0.265926	-0.26274	-0.333841	-0.34507	-0.409109	-0.339925	-0.0031212	0.191067	0.113872	0.187249	-0.237568	-0.403741	-0.252492	-0.145214	-0.21752	0.00564999	-0.230472	-0.354002	-0.244458	-0.366984	-0.206656	-0.324633	-0.39654	-0.227855	0.348514	0.17861
O94985	CLSTN1	-0.304789	-0.375098	-0.359381	-0.415048	0.184788	0.0915841	0.1569	0.137325	0.0953606	0.185115	0.0891281	0.12478	-0.828043	-0.595924	-1.0568	-0.045779	-0.644456	0.944049	0.357948	0.814786	0.961314	0.868491	0.465793	-0.259157	-0.431367	-0.490628	-0.377119	-0.352084	0.696735	0.118012	-0.104174	0.0590226	-0.160224	-0.2564	-0.51227	-0.295402	-0.316756	0.188615	-0.252435	-0.62101	-0.463914	-0.57281	0.104222	-0.231488	-0.0543726	-0.18213	0.337989	0.186246
O94992	HEXIM1	0.485865	0.689429	0.270292	0.395168	-0.596545	-0.708746	-0.321976	-0.523488	-0.834994	-0.596642	-0.510384	-0.595622	0.498906	0.0293203	0.387839	0.0262728	0.205268	-0.481619	-0.492556	-0.801853	-0.363029	-0.801334	-0.821222	0.556271	0.369458	0.324248	0.311319	0.49146	-1.07685	-1.4229	-1.33524	-1.2863	0.413922	0.383012	-0.375976	0.118433	-0.0060959	0.388706	0.289123	0.140941	0.317025	0.150684	-0.623477	-0.713553	-0.657889	-0.709458	-0.357383	-0.48289
O95049	TJP3	0.395589	1.1007	0.242839	0.333153	-0.341028	0.237926	-0.456583	-0.679155	-1.23037	-0.436642	-0.701437	-0.758858	-0.0130723	0.0550467	-0.020206	0.765532	0.744082	-0.321093	-0.790959	-0.980646	-0.950012	-1.14003	-0.289292	0.282296	0.46603	0.168977	0.151642	0.106409	-0.406615	-1.19244	-0.520631	-0.24533	0.360897	0.206163	-0.0142272	0.612965	0.50876	-0.401646	-0.162191	-0.00114852	-0.26721	-0.131365	0.567212	0.240889	0.208949	0.357772	-0.0703944	-0.626285
O95071	UBR5	0.380024	0.326052	0.443451	0.555665	-0.388789	-0.459853	-0.438156	-0.954825	-0.77984	-0.617645	-0.897239	-0.840573	0.367649	0.173994	0.241321	0.362943	0.177975	-0.411551	-0.330606	-0.371784	-0.025385	-0.0662062	-0.197425	0.266368	0.183192	0.276061	0.246459	0.27621	-0.430286	-0.694698	-0.592695	-0.619532	0.159642	0.143633	0.00396714	-0.0799524	0.118469	-0.0949579	-0.0932726	-0.00235439	0.171952	0.289528	-0.260964	-0.444497	-0.287052	-0.332343	-0.143552	-0.0637772
O95081	AGFG2	-0.896778	-0.787693	-0.735824	-1.20862	0.143101	0.128485	0.673951	0.511	0.416575	0.142347	0.02216	0.596173	-0.576027	-0.658705	-0.578516	-0.354143	-0.551294	0.900591	0.322876	0.43916	0.478671	0.431837	0.103498	-0.369004	-0.348343	-0.281311	-0.324814	-0.393228	0.129066	0.266787	0.217231	0.332069	-0.11737	-0.00582836	0.0979162	-0.12455	-0.274454	-0.680862	-0.750481	-0.851916	-0.649356	-0.807658	0.500354	0.421136	0.205171	0.357848	0.138626	0.290066
O95104	SCAF4	0.323934	0.720888	0.456709	0.438716	-0.463759	-0.641906	-0.221572	-1.09302	-0.650121	0.0105492	-0.435721	-0.345713	-0.026691	-0.0321077	-0.10596	0.375986	0.187536	-0.331273	-0.504869	-0.352543	-0.131383	-0.0962235	0.0865093	-0.126425	-0.125002	-0.0571604	-0.0292198	0.110765	-0.51362	-0.610945	-0.631085	-0.603399	0.386655	0.0955948	0.288541	0.309656	0.30252	0.435352	0.207381	0.107091	-0.0657757	-0.410584	-0.701792	-0.639451	-0.720151	-0.452086	0.360164	-0.0792043
O95139	NDUFB6	-0.112932	0.0331427	-0.0755568	-0.174974	0.0392819	-0.198646	-0.256976	0.0173103	0.165704	0.130116	0.195335	-0.0794691	-0.159893	0.298532	-0.0168389	0.463165	0.172586	-0.0462171	-0.0148503	-0.189002	0.191225	0.162388	0.352076	0.193561	0.197862	0.0388214	0.0984251	0.0219411	-0.35156	-0.382781	-0.293333	-0.205541	0.125528	0.0594019	0.0199507	0.177166	-0.271834	-0.00319552	0.132447	-0.021671	-0.138059	0.239579	-0.0538706	-0.352588	-0.319548	-0.0771587	-0.194602	-0.289149
O95140	MFN2	0.365685	0.179006	-0.0479034	0.287197	-0.265862	0.122325	-0.212783	-0.0884417	0.0726033	-0.260703	-0.139406	-0.368736	0.0592541	-0.0575223	-0.0189036	0.368884	0.216031	-0.0816232	-0.0141781	-0.0930059	-0.0586839	0.202289	0.137369	-0.0866913	-0.00132723	-0.150146	-0.231142	-0.198118	-0.0749103	-0.100009	-0.0929686	-0.0957312	0.280574	0.123949	0.205929	-0.0455466	-0.117776	0.164313	0.134445	-0.0460932	0.0331828	0.080536	-0.217082	-0.389407	-0.315931	-0.35871	-0.0167378	-0.300046
O95155	UBE4B	0.167049	0.235119	0.137493	0.0292865	0.0866091	0.190697	0.200076	-0.164626	-0.283452	-0.187293	-0.4574	-0.0958322	-0.294244	0.0212845	-0.0863186	0.090493	-0.0126734	-0.000200305	0.262471	0.257685	0.686616	0.0377429	0.288556	0.0513698	0.0991417	0.128942	0.0335172	0.164006	-0.182634	-0.260028	-0.247072	-0.337073	0.194662	0.07085	0.285567	0.20719	0.197203	0.474202	0.177041	0.108314	-0.164564	-0.0299946	-0.405673	-0.531123	-0.371262	-0.477275	0.297519	-0.12735
O95163	ELP1	0.091555	-0.0465101	0.00373612	-0.0105463	0.0129584	0.0782713	0.153708	0.0886946	0.204511	0.00505201	0.143374	0.0543786	-0.115031	0.15577	-0.00551474	0.0274161	-0.167711	-0.19469	0.185739	0.0955646	0.14564	0.128362	0.162662	-0.0669373	0.0535926	0.151817	0.0746661	0.192396	-0.119568	-0.0591581	-0.237078	-0.121224	0.117187	0.200785	0.3503	0.232634	0.113982	-0.0431372	-0.0281934	-0.0407077	0.0958828	0.127223	-0.264518	-0.281772	-0.216988	-0.240517	-0.206663	0.00275113
O95167	NDUFA3	0.0435132	-0.0142401	-0.019946	0.0175615	-0.187022	-0.170031	-0.24073	-0.152522	-0.201248	-0.250405	-0.12594	-0.228691	0.629139	0.12277	0.180696	0.448605	-0.242805	0.203391	-0.463956	-0.539163	-0.915947	-0.77834	-0.212036	0.0384811	-0.0746628	-0.162121	-0.00354258	0.281427	-0.678889	-0.51582	-0.445489	-0.0793546	-0.0899702	-0.4304	-0.137652	-0.14363	-0.640152	0.272201	0.272022	0.0290547	-0.0822894	0.0906556	-0.854014	-1.1408	-0.975831	-0.740395	0.21396	0.247649
O95168	NDUFB4	0.137494	-0.193789	-0.114262	-0.0221324	-0.156292	0.427382	0.00828273	-0.129855	-0.337218	-0.139808	-0.368893	-0.446393	0.136465	-0.288946	-0.016669	0.27333	0.172592	0.174739	-0.296342	0.0637712	-0.0507259	0.515952	0.345241	0.128462	0.069755	-0.300141	-0.261581	-0.162484	-0.294689	-0.206941	-0.17193	0.0398687	0.354693	-0.32412	-0.0904303	-0.534764	-0.261287	-0.077432	-0.178764	-0.268133	-0.0244186	-0.0158567	0.155116	0.140914	-0.0274515	0.0263132	0.0137704	-0.154819
O95169	NDUFB8	0.127133	0.0506824	-0.564681	0.121243	-0.21808	0.0581746	-0.339282	-0.0945134	-0.376383	-0.375731	-0.034358	-0.345485	0.187309	-0.175471	0.262254	0.378104	-0.103692	0.406828	-0.465984	-0.374347	-0.501965	0.0237041	0.22919	0.168474	-0.248845	-0.273264	-0.311621	-0.299244	-0.0609491	0.0275281	0.0150459	0.424883	-0.275933	-0.656739	-0.193268	-1.14197	-0.866998	-0.0288603	0.0185928	-0.191199	-0.00999333	0.0756587	0.199473	-0.149403	-0.315805	-0.0306969	0.0354349	0.144901
O95182	NDUFA7	-0.0681681	-0.0169577	0.815802	0.518609	0.166244	-0.119525	0.0111674	-0.238832	-0.287892	-0.329881	-0.497302	-0.234013	0.174145	0.439216	-0.240547	0.404356	0.167518	0.122057	0.428206	1.03711	0.83928	0.439603	0.850679	-0.347393	-0.594929	-0.468626	0.173455	0.177407	-0.0431437	0.0736411	0.10698	0.251646	-0.247615	0.27112	-0.0428198	-0.0298513	-0.0629464	-0.0780801	-0.132862	0.000101122	-0.103183	-0.0107937	-0.319499	-0.411793	-0.57996	-0.372468	-0.129161	-0.0886961
O95197	RTN3	0.551185	0.631801	0.336106	0.517959	-1.02532	-0.638152	-0.791653	-1.11026	-0.67519	-0.546084	-0.868687	-0.855383	-0.0457553	0.162478	0.129073	0.133284	-0.342554	-0.203735	0.00723473	-0.493643	-0.302832	-0.554199	-0.0719907	0.201583	0.355914	0.0858395	-0.165957	0.127936	-0.453861	-0.456054	-0.362438	-0.46336	0.0100543	-0.347614	0.148541	-0.647477	-0.29434	0.512409	0.222313	0.423827	0.184527	0.643648	-1.53914	-1.29228	-1.42807	-1.28985	-0.445909	-0.705546
O95202	LETM1	0.132209	0.146509	0.121645	0.117504	-0.294139	-0.417928	-0.277952	-0.318813	-0.398783	-0.185508	-0.0840033	-0.324081	0.120693	0.156898	0.237264	0.291688	0.280087	-0.435529	-0.154658	-0.310387	-0.231593	-0.189278	0.0674844	0.335878	0.330443	0.229636	0.115671	0.169008	-0.870549	-1.03679	-1.03836	-0.997997	0.433754	0.280441	0.400895	0.261216	0.226179	0.421798	0.339457	0.182711	0.0591638	0.321183	-0.533282	-0.605481	-0.599359	-0.563981	-0.0502813	-0.171274
O95208	EPN2	0.0585739	0.147262	0.0635645	0.0128198	-0.370801	-0.222968	-0.383132	-0.331183	-0.187485	-0.206056	-0.305035	-0.147462	0.108828	-0.38315	-0.47363	-0.660617	-1.00677	0.0923196	0.0733727	-0.106319	-0.0136351	0.863592	0.569956	-0.364234	-0.112013	-0.39536	-0.457054	-0.158173	-0.171576	-0.16863	-0.29154	-0.223509	0.680927	0.206533	0.724758	0.338602	0.333287	-0.150628	-0.291716	-0.489674	-0.520015	-0.958135	0.0709336	-0.115439	-0.562258	-0.100609	0.8237	0.0821596
O95210	STBD1	-0.46086	-0.550874	-0.698749	-0.847525	0.908568	0.958908	0.191593	0.279791	0.0838526	-0.504126	-0.296112	-0.591522	0.279765	0.266847	-0.0451421	-0.549891	-0.712944	0.449866	-0.936304	-1.02989	-0.583187	-0.966182	-0.554341	-0.198245	-0.290077	-0.336239	-0.510528	-0.359076	0.0952378	0.153658	0.173041	0.0874919	-0.260497	-0.217453	-0.18284	-0.367331	-0.473884	0.0505957	0.0354731	-0.0621574	0.000331678	0.0428171	-0.201897	-0.298746	-0.354574	-0.257326	-0.000225219	-0.205654
O95218	ZRANB2	-0.17051	-0.0740618	0.133128	-0.0323498	-0.0796927	-0.487392	0.411013	-0.218014	-0.130975	0.0121766	-0.287853	-0.0170222	0.335358	-0.225286	0.0889306	0.126747	-0.328421	-0.281582	0.377691	-0.266101	0.0821292	-0.0620806	-0.178125	-0.093525	-0.173016	-0.0916031	0.0291246	0.261095	-0.648264	-0.921092	-0.81588	-0.747253	0.996945	0.715708	1.30822	1.16254	0.997761	-0.155065	-0.0282395	-0.23235	-0.113141	-0.189519	-0.342792	-0.272709	-0.474703	-0.395871	0.58808	-0.00168037
O95219	SNX4	-0.0939198	0.0437539	-0.323862	-0.242286	0.20477	0.165839	0.113487	-0.202329	-0.0970799	-0.0283964	-0.123156	-0.198445	-0.0718406	-0.282708	-0.0890731	-0.326656	-0.342905	0.742145	0.260297	0.0282555	0.132566	0.0761832	-0.197911	-0.393939	-0.402657	-0.410033	-0.390261	-0.374241	0.15354	0.302258	0.301012	0.325932	-0.321653	-0.237867	0.182995	0.058093	-0.169004	0.148066	0.286912	-0.0316512	0.151829	-0.163361	-0.089785	-0.216441	-0.197278	-0.181565	0.334669	0.264558
O95232	LUC7L3	0.313414	0.467184	0.667611	0.620572	-1.00207	-0.929268	-0.997092	-1.16406	-0.842626	-0.56571	-0.961877	-0.654894	0.447188	0.129539	0.0901206	0.303191	0.166805	-0.570586	-0.0131261	-0.547697	-0.554695	-0.151396	-0.14215	0.0339852	0.214161	0.310785	0.186258	0.236351	-0.508798	-0.688048	-0.851406	-0.804414	0.301275	-0.0448086	0.417432	0.0927095	0.259184	0.43078	0.220068	0.214379	-0.00158304	0.104048	-0.850702	-0.846287	-1.00046	-0.914275	0.180918	-0.497781
O95235	KIF20A	0.245636	-0.00453921	0.183733	0.0370243	0.176715	-0.189641	0.376837	-0.301073	-0.0145844	-0.0268229	0.289025	-0.37877	-0.0460147	0.238392	0.233855	0.290152	0.561276	-0.407129	-0.231368	-0.752445	-0.309096	-0.598919	-0.344673	-0.0989288	0.0826085	-0.663306	-0.231886	-0.34383	0.223843	-0.60198	0.157954	-0.329683	-0.364063	-0.724259	-1.12526	-0.949573	-0.518327	0.802758	0.72697	0.0547028	-0.123524	-0.147212	-0.576579	-0.68665	-0.447067	-0.599054	-0.12372	-0.606971
O95236	APOL3	0.00039771	0.182237	0.280641	-0.0934443	-0.445758	-0.457038	-0.730834	-0.0919826	0.140558	0.352564	0.195617	0.319772	-0.274927	-0.209475	-0.50601	-0.489656	-0.533233	0.65774	1.31892	0.418564	-0.083868	0.178109	0.0679988	-0.93984	-0.915731	-1.27944	-1.32235	-1.37468	0.291087	1.14125	0.838929	0.865052	-0.723778	-1.03155	-0.134968	-0.141977	-0.360296	-0.393343	-0.256614	-0.481127	-0.519017	-0.380312	0.143024	0.0155597	-0.334172	0.0457741	0.69546	0.774624
O95239	KIF4A	1.00447	0.945845	0.986358	0.777742	-1.58799	-0.863005	-2.09246	-1.14586	-1.25545	-1.59144	-0.734551	-0.933423	0.628702	0.392289	0.431158	-0.300092	0.332975	-0.815716	-0.2262	-0.517705	-0.699022	-0.572324	-0.628427	0.167327	0.303286	0.279297	0.569765	0.562397	-0.728157	-0.962258	-0.860122	-0.934663	0.240437	0.143368	0.0841142	0.121825	0.219496	1.12537	0.971765	0.14844	-0.350839	-0.448041	-0.833445	-1.1622	-0.682881	-0.955999	0.561092	-0.502637
O95248	SBF1	-0.783704	-0.450592	-0.561112	-0.696497	0.240697	0.207139	0.132151	0.114592	-0.0439598	0.426643	0.217277	0.154398	-0.38852	-0.181905	-0.668789	-0.475508	-0.529953	0.909402	0.239575	0.279038	0.409861	0.461484	0.0989581	-0.369391	-0.346515	-0.285587	-0.390932	-0.515626	0.103747	0.328894	0.279357	0.309185	-0.609032	-0.357421	-0.644886	-0.613608	-0.609482	-0.663904	-0.669278	-0.672234	-0.383483	-0.506276	0.4736	0.287773	0.271245	0.326345	0.270366	0.342016
O95249	GOSR1	0.412941	0.0845169	0.164444	0.250952	-0.266216	-0.580057	-0.441494	-0.609672	-0.621503	-0.257329	-0.961398	-0.534904	0.133389	0.585165	0.443383	0.162759	0.358022	-0.0707091	-0.101394	-0.333928	-0.0221432	-0.0622658	0.255795	0.282108	0.211113	0.286819	0.276307	0.153909	-0.664905	-0.814726	-0.716891	-0.832667	0.205936	-0.00565105	-0.374847	0.00666578	0.193104	0.186426	0.0954661	-0.00647111	0.254537	0.133292	-0.132192	-0.270938	-0.366446	-0.237476	0.0406547	-0.248924
O95251	KAT7	0.505388	0.279562	0.222233	0.171478	-0.14836	-0.0413776	-0.055505	-0.553823	-0.769763	-0.192141	-0.719288	-0.524587	0.399072	0.37561	0.183361	0.227937	0.217333	-0.481079	-0.556624	-0.5105	-0.526147	-0.527991	-0.292445	0.247322	0.181984	0.167588	0.2273	0.265651	-0.679257	-0.855219	-0.526368	-0.573689	-0.241057	0.284543	-0.385586	-0.294788	-0.21273	0.315753	0.446531	0.256415	0.212062	0.0658238	-0.338911	-0.416618	-0.406323	-0.557461	-0.171598	-0.480931
O95260	ATE1	-0.499441	-0.401315	-0.288617	-0.38631	0.736781	0.256516	0.590891	0.48058	0.654534	0.354188	0.553345	0.539053	-0.695583	-0.632245	-0.7616	-0.145203	0.172422	0.401285	1.16331	0.442684	0.461805	0.385204	-0.0485127	-0.0934466	-0.595758	-0.407582	-0.293266	0.189336	0.157604	0.0978592	0.00804059	0.234129	-0.183797	0.083459	0.113654	0.355507	-0.188723	-0.327546	-0.470806	-0.21005	-0.118943	-0.0624694	0.106541	0.0512211	-0.248077	0.0260494	0.0508388	0.0574729
O95292	VAPB	-0.218193	-0.113984	0.0560154	-0.0368653	0.221772	0.00534282	0.177546	-0.124322	-0.0114671	0.0685061	-0.28239	0.206346	0.100482	-0.153608	0.136848	-0.027916	0.0384131	-0.312772	-0.0111177	-0.332818	-0.387339	-0.217599	-0.122025	0.254546	0.265484	0.382543	0.167628	0.224947	-0.749904	-1.01154	-0.904217	-0.912377	0.658597	-0.0969771	0.899877	0.471677	0.505489	0.00894833	-0.0778334	0.0846543	0.0153654	0.197183	-0.52106	-0.497526	-0.911034	-0.646336	-0.267999	-0.656619
O95294	RASAL1	-0.288524	-0.265809	-0.344509	-0.270797	0.376213	-0.637411	0.483232	0.104117	-0.152451	0.0425963	-0.195476	-0.286338	0.173826	0.221841	0.346972	0.706756	0.445626	-1.37257	-1.16877	-0.577071	-0.282824	-0.487788	0.162934	0.718331	0.53721	0.367031	0.351979	0.18568	-0.666813	-1.20642	-1.22081	-1.30734	0.385951	0.583297	0.266302	-0.07089	-0.201018	-0.267238	0.0367449	0.864852	1.12631	1.27335	-1.22725	-1.22593	-1.18428	-1.42763	-2.07275	-1.34589
O95295	SNAPIN	0.150536	0.004831	-0.186085	-0.0985452	-0.06046	0.0648486	-0.0104725	0.00197422	-0.0818353	0.182523	0.610398	0.282361	-0.356807	-0.415342	-0.753616	-0.0306507	-0.267621	0.0137853	0.21221	0.753804	0.608393	0.357366	0.242183	-0.165176	-0.122681	-0.164419	-0.186179	-0.185543	-0.128868	-0.0471491	-0.0925952	-0.0597986	0.0703905	0.0610777	0.216271	0.0367304	-0.10744	-0.0948637	-0.191287	-0.172139	-0.145624	-0.146353	-0.0799283	-0.150165	-0.324469	-0.131885	0.101751	0.0951135
O95297	MPZL1	-0.359143	-0.301723	-0.410021	-0.342078	-0.0833021	0.0255423	-0.00191794	-0.147366	0.275977	0.386021	0.194526	0.272574	-0.160693	-0.574557	-0.435326	-0.564044	-0.353875	0.466941	0.583209	0.582367	0.463314	0.568548	0.0945866	-0.671863	-0.658663	-0.568865	-0.661371	-0.470197	-0.0192008	0.203993	-0.139293	0.227796	0.758046	-0.0580426	0.669029	-0.122249	0.235807	0.0915672	0.0656195	-0.437547	-0.437903	-0.569154	0.050029	-0.208777	-0.621083	-0.455583	0.632944	0.206172
O95298	NDUFC2	-0.0784763	0.0594446	0.14898	0.0688407	-0.345246	-0.214186	-0.409564	-0.183643	0.0178399	0.208835	-0.112278	0.0489792	0.19157	-0.681766	-0.253242	0.290641	-0.600332	0.117223	0.110366	-0.161995	-0.0996556	0.511307	0.763805	0.11345	-0.0526866	-0.03383	-0.118873	0.511018	-1.08831	-0.471084	-0.66759	-0.924202	0.915405	-0.125831	1.13577	0.307534	0.243451	0.370763	0.00896852	0.133921	-0.781162	-0.619369	-0.344413	-0.301535	-1.49576	-0.342958	0.722466	0.260879
O95299	NDUFA10	0.216585	-0.219004	-0.213505	-0.104637	-0.56889	-0.190544	-0.445289	-0.117722	0.0585775	-0.333547	0.123097	-0.485246	0.136623	-0.263293	-0.0543844	0.163058	-0.233656	0.154953	0.0864517	0.238894	0.260704	0.123335	0.505446	0.13878	-0.0616338	-0.0103753	-0.0205954	-0.0524936	-0.524221	-0.0616918	-0.379233	0.137091	-0.27902	-0.320897	-0.111004	-0.0926034	-0.376624	0.0568818	-0.25222	-0.394581	-0.303259	-0.228664	-0.0115907	-0.226701	-0.30389	-0.119268	0.217866	-0.0527999
O95302	FKBP9	0.471733	0.457424	0.844781	0.715872	-0.754666	-1.27692	-0.856734	-0.671443	-0.613611	-0.470045	-1.10281	-0.358763	0.211447	-0.159212	0.0166328	0.0387466	0.226007	-0.0706897	-0.159349	-0.494124	-0.368467	-0.173368	-0.0580557	-0.489814	-0.285797	-0.394519	-0.169398	0.136346	-0.0191869	0.220037	0.0563366	0.32544	-0.169467	-0.222843	0.271695	0.4821	0.203893	1.25029	0.707104	-0.118919	-0.651036	-0.822156	-0.769057	-1.13009	-0.825311	-1.18447	1.6548	0.273906
O95319	CELF2	-0.270589	-0.391497	-0.442507	-0.388467	0.0983287	0.113351	0.180519	0.128484	0.00261609	0.127775	0.109489	0.0314246	-0.286632	-0.281223	-0.416919	-0.289762	-0.370591	0.621869	0.333509	0.554518	0.448572	0.289648	0.133836	-0.71944	-0.586816	-0.715809	-0.731803	-0.748542	0.37387	0.599877	0.566736	0.623334	-0.519905	-0.394159	-0.212796	-0.314077	-0.634012	-0.602303	-0.658254	-0.494369	-0.427201	-0.220048	0.522159	0.442165	0.195968	0.314201	0.419699	-0.0616914
O95336	PGLS	-0.470261	-0.422349	-0.510164	-0.550053	0.0867862	0.220461	0.209117	0.264953	0.157556	-0.000562661	0.471532	0.306931	-0.291154	0.195892	0.374412	0.267579	0.025935	0.102424	-0.609394	-0.0302468	0.0852577	-0.122577	-0.0474344	-0.240834	-0.102119	-0.128507	-0.0885191	-0.169862	0.222095	0.107286	-0.0876708	-0.105271	-0.216111	0.00487892	0.141997	0.0576056	-0.0742049	0.289282	0.170013	-0.342727	-0.449103	-0.568031	-0.056272	-0.176348	-0.0909636	-0.029547	0.587735	0.231273
O95340	PAPSS2	0.11672	0.222382	0.169789	-0.0179129	-0.396546	-0.218212	-0.658795	-0.204083	-0.206687	-0.395937	-0.302778	-0.368831	-1.2239	-1.10781	-1.30708	-0.902702	-1.32834	1.22114	0.564899	0.854975	0.878116	1.06651	0.769729	-2.69518	-2.64937	-2.57839	-2.49696	-2.39215	1.28061	1.95742	1.47519	1.66756	-1.62752	-0.980688	-0.889582	-0.494378	-1.26746	-0.680972	-0.701958	-0.835149	-0.663068	-0.69826	0.30875	0.213496	0.0144738	0.298405	0.339234	0.50756
O95347	SMC2	0.736157	0.715628	0.704286	0.540589	-1.0384	-0.890023	-0.734075	-0.9379	-0.98094	-0.789886	-1.23896	-0.794656	0.29936	0.433954	0.330661	-0.225982	-0.165456	-0.500842	0.16035	-0.117772	-0.155064	-0.179851	-0.467887	0.159649	0.23012	0.34217	0.501527	0.55169	-0.483334	-0.675033	-0.787162	-0.914589	0.577164	0.366528	0.349273	0.32579	0.598226	0.833553	0.830906	0.221478	-0.143781	0.0141521	-0.768411	-0.925965	-0.982812	-0.812243	0.331861	-0.266937
O95352	ATG7	-0.389107	-0.258609	-0.197259	-0.234731	-0.129868	-0.238088	-0.263376	-0.0234047	0.0905751	0.144627	0.0336579	0.176185	-0.108847	-0.120343	-0.267659	0.0599055	-0.444654	0.268439	0.509663	0.316902	0.221354	0.292695	0.25558	-0.782857	-0.535916	-0.767455	-0.842068	-0.675867	0.220098	0.879543	0.756028	0.770537	-0.743364	-0.412865	-0.186409	0.0760737	-0.995435	-0.630947	-0.500529	-0.302535	-0.328953	-0.16784	0.224056	0.195585	0.11901	0.0320299	0.225161	0.431443
O95359	TACC2	-0.325785	-0.522947	-0.599042	-0.546267	0.0993365	0.179797	0.0870419	-0.243681	-0.107573	0.205264	-0.207703	-0.0765598	0.0101864	-0.0817141	-0.0987782	0.118005	0.37139	-0.164193	-0.332747	-0.419417	0.0196508	-0.206841	0.0824279	-0.00846649	-0.0162818	-0.0608952	-0.0522849	-0.063036	-0.233191	-0.228248	-0.234379	-0.194419	0.0992727	0.0224711	0.170495	0.0588631	-0.0637269	-0.263328	-0.186047	-0.0581241	0.00276147	0.132531	-0.010195	0.113928	0.0863439	0.042914	-0.279398	-0.0829303
O95363	FARS2	0.25919	-0.0621855	-0.00495018	0.0689058	-0.47453	-0.138167	-0.360268	-0.473815	-0.149196	-0.161427	-0.708401	-0.200186	-0.0708245	0.0322098	-0.269381	0.25488	0.214795	-0.180715	-0.221929	-0.228041	0.169052	-0.0148635	0.157653	0.318402	0.288026	0.260972	0.156295	0.141494	-0.386096	-0.729311	-0.510051	-0.569448	0.314071	0.19891	0.284131	0.255738	0.24245	-0.345624	-0.251051	0.105252	0.426888	0.699917	-0.42495	-0.305172	-0.362115	-0.424168	-0.78044	-0.590411
O95372	LYPLA2	-0.0968689	-0.0577138	-0.0982033	0.0858738	-0.510253	-0.666468	-0.946699	-0.104459	-0.458949	-0.358081	0.666358	0.581887	0.556647	0.189328	-0.0459126	0.00485136	0.236795	-0.108585	-0.878968	-0.612339	-1.00714	-0.470595	-0.429608	-0.320603	-0.219756	-0.204939	-0.277842	-0.0373852	-0.265812	-0.19008	-0.0975979	-0.655839	-0.469178	-0.225285	-0.083981	0.310393	0.140548	0.460156	0.155678	0.00643794	-0.335588	-0.426489	-0.839825	-1.17742	-1.12326	-1.14332	0.859748	-0.430334
O95373	IPO7	0.250532	0.365555	0.432291	0.456345	-1.02233	-0.605979	-1.05772	-0.706879	-0.632007	-0.564166	-0.568265	-0.420676	0.0700224	0.153796	0.149149	-0.414192	-0.166996	-0.142189	0.335093	-0.14309	-0.0503474	-0.14345	0.249611	-0.0677032	-0.0905938	-0.046931	-0.00815774	0.186234	-0.470866	-0.295288	-0.341927	-0.271964	0.0967554	-0.129996	0.300481	-0.0107316	-0.127654	0.349911	0.145713	0.0121023	-0.216495	-0.183909	-0.506075	-0.50129	-0.75638	-0.480323	0.345616	0.127939
O95376	ARIH2	0.0323462	0.0236287	-0.645522	-0.0189734	0.736378	0.547895	0.907358	0.135204	-0.0166028	0.820526	0.724883	0.173024	-0.133212	-0.134041	0.128816	0.0237192	-0.187185	0.0678219	-0.457199	-0.534904	-0.131594	-0.570426	-0.239892	-0.181377	-0.212567	-0.328294	-0.260699	-0.430448	0.386168	0.163834	0.13661	0.0319782	-0.276077	-0.417536	-0.278703	-0.430445	-0.551261	-0.597147	-0.622256	-0.446796	-0.252013	-0.152591	0.434194	0.68548	0.588565	0.451971	0.335661	0.0444558
O95379	TNFAIP8	-0.243313	-0.150001	-0.210685	-0.256843	-0.286886	-0.205274	-0.149725	0.0709923	0.041623	0.241474	0.357517	0.208557	-0.474355	-0.946452	-1.15652	-0.410579	-1.1825	0.326719	0.939344	0.381458	-0.28164	0.0377425	-0.0881896	-0.677861	-0.519662	-0.599276	-0.644768	-0.909949	-0.102812	0.67198	0.637076	1.03704	-0.424852	-0.202491	0.17663	0.144449	-0.334901	-0.379378	-0.673407	-0.167247	0.106339	0.186978	0.0698728	0.157724	-0.0984884	0.0518094	0.119749	0.116652
O95382	MAP3K6	-0.46676	-0.298368	-0.478445	-0.407351	-0.160358	-0.175884	0.0824767	-0.0720029	-0.162439	0.106844	0.00538899	0.127308	0.00145075	0.0662303	-0.0168663	0.152005	-0.0173327	0.0999227	-0.141459	-0.000286211	0.135762	0.0160586	0.196134	-0.276323	-0.533835	-0.429808	-0.444956	-0.520995	0.184287	0.499576	0.457209	0.374402	-0.11649	-0.155419	-0.219216	-0.42237	-0.35954	-0.129182	-0.170344	-0.182482	-0.0452568	-0.0225803	0.0300834	-0.0708604	-0.0532176	-0.0262658	-0.00849057	0.0597121
O95391	SLU7	0.023617	-0.00882707	-0.0214351	0.0362035	-0.3101	-0.18018	0.170546	-0.124849	0.0530111	-0.169202	-0.292959	-0.0225796	-0.0857041	-0.240351	-0.233322	0.211155	0.0721837	-0.190709	-0.276429	-0.409177	-0.542913	-0.744209	-0.397928	0.11114	0.0592471	0.113769	0.0865308	0.306911	-0.277212	-0.662136	-0.294884	-0.467486	-0.0455721	-0.00498846	0.0302596	0.0707217	-0.0164949	0.0829636	-0.072366	-0.0293294	0.0385406	-0.0570431	-0.30531	-0.303727	-0.363655	-0.339666	-0.0449881	0.671012
O95394	PGM3	0.313333	0.0892869	0.221856	0.278807	-0.267328	-0.220334	-0.603456	-0.559499	-0.89449	-0.958676	-0.684696	-0.482197	-0.344538	-0.245331	-0.262377	-0.548027	0.424499	-0.344396	0.277354	0.0711102	0.328052	0.0499178	0.724656	-0.440074	0.0282092	-0.117761	0.0383824	0.0969165	-0.0739457	-0.302577	-0.484632	-0.504917	-0.334826	-0.0448112	-0.395964	0.137368	0.0481922	-0.302146	-0.276898	0.0354663	0.0949807	0.0332976	0.185771	-0.14378	-0.260659	-0.127614	-0.51831	0.0116263
O95396	MOCS3	0.140407	-0.0488162	-0.258851	-0.253851	-0.195702	-0.193049	-0.446058	0.0257341	-0.104303	-0.0871866	-0.432816	-0.0882424	-0.0685907	0.207142	0.0734854	0.33747	0.384971	-0.247515	-0.0514537	0.00357283	0.0525635	0.0831598	0.118044	0.0334985	0.122131	-0.0656545	-0.255821	-0.183636	-0.112772	0.052103	-0.0284558	-0.0580961	0.0366786	-0.0431118	-0.148479	-0.208112	-0.040672	0.0850039	0.108842	0.15968	0.272723	0.189875	-0.298002	-0.399986	-0.317755	-0.392596	0.00884633	-0.120518
O95400	CD2BP2	0.0161238	0.228572	0.235901	0.0545822	-0.035883	-0.31486	0.0533842	-0.320247	-0.584293	-0.39071	-0.678977	-0.260651	0.29596	0.104319	0.0963356	0.209393	0.116127	-0.148177	-0.499024	-0.259211	-0.334462	-0.202954	-0.450806	0.353216	0.306658	0.00883732	0.149226	0.417119	-0.540771	-0.59319	-0.671167	-0.753622	0.232375	0.0937203	0.050288	0.0910118	0.233947	0.53076	0.303717	0.016809	-0.000383693	-0.167373	-0.406676	-0.46323	-0.506006	-0.52249	-0.274465	-0.213337
O95405	ZFYVE9	-0.237246	-0.211142	-0.307156	-0.233034	0.25319	0.137249	0.276488	0.0739472	-0.0733533	0.148253	0.0219807	0.0807272	-0.339028	-0.551615	-0.373604	0.13285	-0.0155449	0.425766	-0.0461062	0.185803	0.0612423	0.318636	0.386476	-0.0318567	0.0950369	-0.0600395	-0.0416297	-0.12691	-0.132944	-0.178015	-0.22237	-0.135946	0.13092	0.108235	0.11209	0.00919868	-0.0295594	-0.486909	-0.466694	-0.501262	-0.396174	-0.148447	0.322586	0.159357	0.328458	0.550941	-0.359125	-0.19608
O95425	SVIL	-0.602492	-0.731246	-0.722793	-0.752923	0.308096	0.339481	0.382398	0.270817	0.336744	0.18934	0.0530837	0.290208	-0.522866	-0.362525	-0.212901	-0.165745	-0.296466	0.535438	0.382124	0.773205	0.622961	0.333796	0.376762	-0.513836	-0.649165	-0.535228	-0.695873	-0.449212	0.420301	0.491529	0.336085	0.593607	-0.239112	-0.164097	-0.0480725	-0.337361	-0.453658	-1.28654	-1.21158	-0.935064	-0.871718	-0.774699	0.957745	0.833812	0.382926	0.729208	-0.093565	0.37796
O95427	PIGN	0.121531	0.100722	0.0526729	0.0325357	-0.27996	-0.212675	-0.311441	-0.391704	-0.438854	-0.37912	-0.37566	-0.383945	0.0919428	-0.136448	0.145948	0.284269	0.0168108	-0.296256	-0.639405	-0.580885	-0.0780994	-0.191876	-0.212927	-0.429527	-0.568256	-0.558757	-0.632535	-0.643248	0.611214	0.221292	0.179814	-0.331889	-0.249225	-0.602643	-0.423775	-0.417919	-0.894538	-0.0825545	-0.376449	-0.0548452	-0.30422	-0.324435	0.194516	-0.0415995	-0.352636	0.0158792	-0.465178	0.108236
O95429	BAG4	0.0240727	0.0709631	0.239442	0.132623	0.143001	0.0858223	-0.00333512	-0.702034	-0.141276	0.150746	-0.458475	-0.253622	0.304903	0.186545	0.308327	0.0268122	-0.00732778	-0.0974935	-0.252205	0.14334	-0.254325	-0.180914	0.694398	0.306743	0.255187	0.229439	0.62007	0.175632	-0.906973	-0.784608	-1.10811	-1.07569	0.588772	-0.294058	0.327852	0.133371	0.0316266	0.202121	0.0716595	-0.0566336	-0.234093	-0.181241	-0.830349	-0.896417	-1.24771	-1.06046	0.0223813	-0.0601392
O95433	AHSA1	-0.0849755	-0.167103	0.125903	0.0162775	-0.139242	-0.169398	-0.0744405	0.0534907	0.061285	0.048305	-0.104263	0.19261	0.12283	0.0586461	0.217824	0.0866304	-0.0242418	0.0139029	0.126183	0.081064	0.115121	0.2906	0.218826	0.194953	0.136836	0.176797	0.336418	0.569885	-0.536585	-0.80586	-0.803309	-0.824597	0.572054	0.159264	-0.0577205	0.181043	0.460324	0.328744	0.173313	0.090726	-0.127731	-0.123315	-0.531858	-0.531054	-0.764439	-0.471749	0.434387	0.0241181
O95436	SLC34A2	0.876526	0.540121	0.583869	0.636505	-1.02575	-0.812529	-1.38471	-1.08634	-0.920865	-1.19668	-0.770775	-1.15181	-0.215583	0.102417	-0.0321161	0.778268	-0.0174373	-0.735806	-0.810037	-0.746681	-0.307804	-0.767385	0.286544	0.585505	0.493531	0.147996	-0.0694306	-0.272161	-0.700903	-0.956404	-0.791774	-0.889675	0.226403	0.449641	0.27374	0.0335249	-0.333315	-0.284364	0.128241	0.602593	0.831109	1.76285	-1.20419	-1.12498	-1.05855	-1.25448	-2.24922	-1.25143
O95453	PARN	-0.0419493	-0.0836385	0.0360857	0.0118206	-0.304502	-0.295735	-0.313573	-0.501194	-0.403927	-0.10364	-0.160691	-0.227996	0.0389135	0.0577803	-0.0857073	0.137298	0.259748	-0.203403	0.177446	0.167997	-0.123999	-0.0901932	0.156173	0.0786846	0.128722	0.193386	-0.0859836	0.158975	-0.39474	-0.373804	-0.629498	-0.556665	0.468616	0.148679	0.582957	0.337003	0.0392775	0.0823244	-0.0886151	-0.0684976	-0.413548	-0.13205	-0.0962122	-0.0907959	-0.500328	-0.280871	0.102544	0.0360862
O95456	PSMG1	-0.229281	0.10517	0.378781	0.0119974	-0.257782	0.256867	-0.0553691	0.350666	-0.140557	-0.0644834	-0.360557	-0.448002	0.234146	0.30093	-0.100026	0.199423	0.0383001	0.502515	1.31602	0.029344	1.26625	0.255223	0.662237	-0.109756	0.043202	-0.0227743	0.0741989	0.153564	-0.213422	-0.30917	-0.40055	-0.291715	0.280902	0.217805	0.208997	0.119983	0.17413	-0.791512	-0.885677	-0.783808	-0.90023	-0.847483	0.886916	1.01477	0.957748	1.20685	-0.0968185	-0.0274786
O95466	FMNL1	0.27435	0.190199	0.202531	0.0885636	-0.684495	-0.580115	-0.685612	-0.28759	-0.221729	-0.240866	0.0134555	-0.347842	-0.310725	-0.209321	-0.565177	-0.657362	-0.842184	0.861735	0.906445	0.6661	0.168333	0.325541	0.0299127	-1.69049	-1.60425	-1.56563	-1.76246	-1.78712	0.455733	1.56704	1.26615	1.41505	-1.57895	-0.735829	-0.0756995	0.0315837	-1.09966	-0.462538	-0.368907	-0.212228	-0.0762101	0.0908942	-0.220871	-0.204337	-0.511852	-0.163317	0.537797	0.486636
O95470	SGPL1	0.703163	0.653967	0.647855	0.689737	-1.68908	-1.31659	-1.65663	-1.16319	-0.886272	-1.23417	-1.03677	-0.864775	0.196321	0.217469	0.203836	0.0429216	-0.303264	-0.533689	-0.0744162	-0.0951203	0.00325059	-0.309695	0.0737676	0.0729785	-0.128813	0.0191782	-0.0930928	-0.0376818	-0.71105	-0.400759	-0.545377	-0.416289	0.107502	0.153951	0.391213	0.11251	-0.127306	0.613475	0.382475	0.373271	0.318754	0.443351	-1.1277	-1.31302	-1.19618	-1.20267	0.207453	-0.247858
O95477	ABCA1	0.101204	0.0857971	0.0831435	-0.0170978	0.455014	0.0872019	-0.246556	-0.23463	-0.486002	-0.462844	-0.0541274	-0.314492	-0.391519	-0.403483	-0.395823	0.0169486	-0.259331	0.330522	-0.0101324	0.0396119	-0.341505	0.698585	-0.247117	-0.581626	-0.762615	-0.691832	-0.8713	-1.01671	0.353783	0.939934	0.618921	0.768088	-1.22861	-0.643117	-0.664967	-1.89237	-1.72377	-0.313535	-0.291797	-0.25047	-0.251311	-0.145027	0.0559699	-0.0127754	-0.0515865	0.076048	-0.0119472	0.201742
O95478	NSA2	0.225407	0.105435	0.00920302	0.0734872	-0.275503	-0.410907	-0.172614	-0.175132	-0.172379	0.0101128	-0.109645	-0.133162	-0.0440837	0.0224666	-0.139871	-0.063784	-0.199736	-0.791042	-0.248683	-0.571007	-0.0373727	-0.575744	-0.568259	0.0518508	0.0756504	0.214869	-0.152882	0.0376591	-1.17717	-1.17158	-1.14949	-0.958956	0.209004	-0.292935	0.144655	-0.248641	-0.140398	0.601224	0.357258	0.254178	0.54013	0.39431	-0.19837	-0.446086	-0.332842	-0.212084	-0.274658	-0.322997
O95479	H6PD	-0.485905	-0.402994	-0.310179	-0.360518	0.0428098	-0.0146188	0.115295	0.40254	0.297775	0.382704	0.407076	0.222264	-0.527503	-1.17012	-0.934687	-0.779801	-0.233138	1.04141	0.62209	0.522636	0.366356	0.641476	0.441111	-0.117269	-0.135144	-0.252919	-0.311415	-0.151324	-0.21625	0.0158231	-0.163768	-0.140221	0.184947	-0.107879	0.0614126	0.15687	-0.0768252	-0.535385	-0.531912	-0.38454	-0.28358	-0.359404	0.0768348	0.104063	-0.267572	-0.15478	0.103084	0.348238
O95486	SEC24A	-0.0267561	0.108856	0.183285	0.00856145	0.104516	-0.0287709	0.106681	0.0101629	0.120487	0.342427	0.188881	0.313405	-0.109797	-0.387134	-0.187387	-0.453316	-0.170218	0.314882	0.366538	0.0897387	0.0826854	0.256577	0.089479	-0.375974	-0.726567	-0.4412	-0.571033	-0.357227	0.30885	0.297426	0.247131	0.47278	0.0557487	-0.307185	0.0371514	-0.115002	-0.206524	-0.314016	-0.442028	-0.381916	-0.21161	-0.529684	-0.0691387	-0.013538	-0.0803868	-0.045117	0.428901	-0.0282599
O95487	SEC24B	0.214975	0.0886397	-0.0136255	0.162056	0.256207	0.252248	-0.0745819	-0.00461972	-0.0728237	-0.128388	-0.133143	-0.108735	0.472714	-0.119781	0.287049	0.110493	0.0559321	0.220859	-0.334115	-0.539621	-0.431559	-0.142888	0.215463	0.100918	0.0871731	-0.0756034	-0.212437	-0.0276702	-0.0301734	-0.0291974	-0.182009	-0.377169	0.285599	-0.244002	0.413971	-0.0979562	-0.116318	0.355807	0.0977892	-0.123086	-0.0287748	-0.215993	-0.386186	-0.579232	-0.765462	-0.673084	0.345225	-0.115729
O95490	ADGRL2	0.0743866	0.0640679	-0.0231788	0.0141354	-0.0649092	-0.106402	-0.0794973	-0.19709	-0.201443	-0.0686824	-0.257396	-0.120783	-0.0234264	-0.191661	0.213824	0.153255	-0.0108164	-0.221426	0.0137347	-0.556731	-0.200532	0.174743	0.15744	0.276367	0.11431	0.0736335	-0.279847	-0.175741	-0.365442	-0.707317	-0.568198	-0.722461	0.369088	0.391527	-0.185266	-0.187044	-0.47492	0.103533	0.184986	-0.168189	-0.212763	-0.205317	-0.0675327	-0.0888051	0.0634207	0.0597671	0.153157	-0.302012
O95502	NPTXR	-0.560636	-0.631971	-0.630255	-0.630937	0.749535	0.316962	0.613904	0.319143	0.0670716	0.0179516	-0.169123	-0.0659294	-0.0856711	-0.0772141	-0.191566	0.196962	0.177607	-0.0461429	-0.151624	-0.091847	-0.0481152	0.196677	0.0299699	0.0312234	0.0790279	-0.063158	-0.0773266	-0.104831	0.00504461	-0.24772	-0.253172	-0.269501	0.0966249	0.104756	-0.086793	-0.100354	-0.16723	-0.132694	-0.143957	-0.0939413	-0.0737702	-0.0431576	-0.0652446	-0.0652062	-0.138457	-0.0307477	-0.179705	-0.163348
O95503	CBX6	-0.180204	-0.177488	-0.310583	-0.288048	0.155177	0.104449	0.294199	-0.0320681	0.0327396	0.152535	0.117757	0.0309826	-0.046671	0.0301569	0.0239656	0.165775	0.205764	0.0837832	-0.0365889	-0.115066	-0.00647969	-0.0120502	0.0121486	-0.121171	0.259659	0.221305	-0.185739	0.0767826	0.118493	-0.16978	0.0776904	0.130584	0.134789	0.215008	0.109094	-0.46447	-0.356899	-0.475563	-0.230455	0.03008	0.154228	0.159449	-0.0350064	-0.152869	-0.177667	-0.104924	-0.175653	0.043624
O95551	TDP2	-0.21011	0.262497	0.0754259	0.0750237	0.520759	0.112268	0.243663	-0.533625	-0.399616	-0.0101849	-0.660466	-0.445664	-0.000805066	-0.0344101	-0.0356513	-0.00919218	0.0430005	0.0549538	-0.025562	-0.167871	0.0282492	-0.0845151	0.0757753	-0.107255	-0.207228	-0.253364	-0.232927	-0.204805	0.0633177	0.0373876	-0.011051	0.0296004	-0.10134	-0.146487	-0.153724	-0.175705	-0.287234	0.0384386	-0.127273	-0.160324	-0.212768	-0.0775396	-0.0272946	-0.267215	-0.290554	-0.0501275	-0.220802	-0.534267
O95563	MPC2	-0.0263263	-0.065879	-0.0804618	-0.116728	0.0383217	-0.104883	0.0298497	-0.131277	-0.129519	0.0373084	-0.14367	0.0323293	0.0618823	-0.0201575	-0.0143097	0.133816	0.0471925	-0.121887	-0.0980785	-0.0328757	0.026396	0.0249042	0.10076	-0.311087	-0.144117	0.0342684	0.0263548	-0.0719255	-0.442347	-0.403698	-0.183479	-0.0987648	-0.339372	-0.120267	1.0996	0.628868	0.170155	0.306594	0.144438	-0.163078	-0.621293	-0.350283	-0.081961	-0.143968	-0.397618	-0.0328597	0.609557	-0.0423138
O95571	ETHE1	-0.0573996	0.0223904	0.436992	0.18145	-0.0985147	0.16982	-0.788788	-0.90747	-0.383281	-0.618851	-0.257023	-0.184866	-0.280709	0.0116302	0.016298	-0.0854777	0.27125	0.0270465	0.125185	-0.138878	-0.336254	-0.270077	0.117574	-0.416023	0.0438348	-0.679978	-0.928714	-0.782786	1.14734	0.539736	0.242663	-0.340154	-0.336356	0.0938672	0.0489118	0.143298	-0.740792	-0.0711272	-0.0864728	-0.158983	-0.0889346	-0.0544193	-0.201938	-0.231882	-0.186055	-0.236242	0.00853303	-0.109851
O95573	ACSL3	0.355208	0.0992228	0.280111	0.181763	-0.624319	-0.73838	-0.363694	0.0372571	0.0182483	-0.0999774	0.0646476	-0.128964	0.37365	0.444535	0.348201	-0.254782	-0.114918	-0.38559	0.0317226	-0.03387	-0.0174365	-0.284135	0.033995	-0.214943	-0.137926	-0.172165	-0.168809	0.000841346	-0.165476	0.13137	0.0172728	0.0259876	0.0270674	-0.0979836	0.746286	0.285487	-0.158401	0.611908	0.308855	0.0438419	-0.0277017	0.374975	-0.841788	-0.805403	-0.877834	-0.781669	-0.159991	-0.684714
O95602	POLR1A	0.18612	0.183172	0.24796	0.200621	-0.123493	-0.306522	-0.04352	-0.322506	-0.313343	-0.272435	-0.638612	-0.433639	-0.0161929	-0.0664896	0.0303505	0.115654	0.0983841	-0.222395	-0.109517	-0.24001	-0.294158	-0.00623843	-0.0318247	-0.00364463	0.0771102	0.0103701	0.118905	0.00217897	-0.0557933	-0.331744	-0.374322	-0.223438	-0.189751	-0.256477	-0.0680001	-0.22056	-0.0967249	0.0255188	0.0948841	-0.0616389	-0.0108488	0.00882126	-0.0493889	-0.162226	-0.133313	-0.156732	0.0576983	0.162216
O95613	PCNT	0.100042	-0.174265	-0.0705336	-0.140401	-0.100847	-0.0214926	-0.0568295	-0.246604	-0.20807	-0.104218	-0.100584	-0.0391671	0.170341	-0.046114	-0.0707684	0.262116	0.370583	-0.12624	-0.386668	-0.272964	-0.357408	-0.116867	-0.215758	0.0840669	0.142212	0.0289811	-0.0454821	-0.122108	-0.0564711	-0.0565241	-0.0504773	0.0402237	0.200223	0.171734	0.182532	-0.102888	-0.12634	0.0782417	0.0228355	0.0300448	-0.114815	-0.101923	-0.12957	-0.136201	-0.180554	-0.188041	-0.0725113	-0.202277
O95619	YEATS4	0.152772	0.135125	0.113166	0.107015	-0.351084	-0.439228	-0.222532	-0.339861	-0.301271	-0.179496	-0.253079	-0.168427	0.154817	0.0627232	-0.0415373	0.291987	0.0646373	-0.0358825	-0.239768	0.0666302	0.0268478	0.123314	0.226866	-0.109559	0.0458373	-0.0398547	0.121607	0.0571945	-0.749024	-0.662079	-0.887329	-0.585623	-0.00910512	-0.042932	0.488076	-0.298645	0.123669	0.484617	0.281156	0.234597	0.520189	0.143778	-1.34259	-1.08211	-1.15421	-1.26446	-0.338085	-0.910809
O95625	ZBTB11	-0.0452179	0.0136103	0.0776507	-0.0374961	0.0138767	-0.0997197	-0.0323203	-0.132941	-0.155276	-0.00666643	-0.0582462	-0.0387587	0.103353	0.110012	0.136763	0.155468	0.184711	-0.0297174	-0.100726	-0.135735	-0.0357641	-0.0234577	-0.0279955	0.416132	0.324655	0.298913	0.32411	0.348272	-0.636538	-0.826015	-0.537041	-0.570122	0.485637	0.467538	-0.011387	0.365452	0.328408	0.229558	0.174866	-0.0325581	-0.0443787	-0.073043	-0.159921	-0.206872	-0.337493	-0.216216	0.133724	-0.0388701
O95628	CNOT4	-0.0843959	-0.110048	-0.182563	-0.0746805	-0.0548147	0.1308	0.254769	-0.00243709	-0.0764811	-0.33873	-0.0904625	-0.254853	0.00680794	0.075366	-0.008426	0.0638848	-0.0619908	-0.163989	-0.217665	-0.295643	0.198545	-0.178786	0.0967185	0.167386	0.0436958	0.0314937	0.150165	0.052296	-0.640155	-0.61335	-0.549369	-0.534608	0.055333	0.0642513	0.0963737	-0.497991	-0.167	0.173827	0.123815	-0.0824057	-0.269951	-0.201384	-0.403449	-0.506217	-0.358346	-0.386724	0.0199127	-0.102196
O95630	STAMBP	-0.0373308	-0.143097	0.207944	0.0523181	-0.226633	-0.227642	-0.276946	-0.285035	-0.163088	-0.232541	-0.218319	-0.567203	-0.451225	-0.229597	-0.202407	-0.226291	-0.233441	0.536319	0.112602	0.267558	-0.0550198	-0.103254	-0.145056	-0.1758	-0.212284	-0.26555	-0.195197	-0.0186974	-0.408422	-0.111685	-0.00841448	0.064169	-0.445958	-0.0702088	-0.714385	-0.105163	-0.0188348	-0.256945	-0.0953989	0.00796614	-0.0632324	0.0785807	-0.286604	-0.425847	-0.505741	-0.233236	0.103267	-0.214897
O95639	CPSF4	-0.138731	-0.20587	-0.166964	-0.201271	-0.0871047	-0.00067871	-0.0431306	0.0592069	0.0488565	0.137586	0.0167525	0.130129	-0.056735	0.513198	0.675251	0.324297	1.10786	-0.367816	0.784892	0.182242	1.06893	0.38179	0.990932	-0.0202218	0.175139	0.256434	0.0114727	0.556813	-0.0683836	-0.158615	-0.553934	-0.644931	0.824357	-0.00816401	0.941489	0.465492	0.395412	0.212542	0.0977665	0.208182	-0.000365999	-0.223356	-0.500876	-0.452703	-0.377883	-0.812499	0.378506	0.344857
O95671	ASMTL	-0.949452	-0.858779	-0.859846	-0.86837	0.455639	0.223759	0.181415	0.500788	0.138716	0.18353	0.254779	0.326024	-0.472949	0.12299	-0.337167	0.10069	-0.248811	0.820766	0.4066	0.396331	0.954815	0.780119	0.454849	-0.54118	-0.672581	-0.400442	-0.387378	-0.34451	-0.0803255	0.170871	0.0509577	0.268359	-0.444987	0.00129993	-0.115719	-0.176233	-0.280362	0.307734	0.00570051	-0.381771	-0.676651	-0.763264	-0.0711244	0.0387233	-0.196773	0.0447759	0.101805	0.171355
O95674	CDS2	-0.324015	-0.177999	-0.386674	-0.320401	0.178083	0.593522	0.216918	0.509143	1.24054	0.634576	0.563124	0.685418	-0.197269	-0.296283	-0.0497363	0.0259001	0.273139	-0.221036	-0.234158	-0.608927	-0.182558	0.16103	0.259604	0.0877299	0.0912837	-0.163526	-0.123342	-0.10523	-0.0773167	0.096975	-0.0834481	0.0250946	0.3685	0.719301	0.126284	0.105571	0.211289	-0.125124	0.0796988	-0.0531791	-0.148376	-0.276541	0.419983	-0.0292648	-0.0992722	-0.0140833	0.353867	0.298726
O95684	FGFR1OP	0.439307	0.435735	0.709774	0.532929	-0.709825	-0.939565	-0.819987	-0.780523	-0.484231	-0.311103	-0.267994	-0.221551	0.303294	0.695285	0.542408	0.856757	0.542339	-0.0957277	0.104796	0.137259	0.342759	0.399469	0.308577	0.223901	0.213352	0.0160997	0.244711	0.0902108	-0.110327	-0.275133	-0.0466205	0.0437825	0.0166323	0.00968508	-0.763794	-0.661274	0.0369827	0.248456	0.146482	0.0974383	0.0338034	0.0522795	-0.399407	-0.488787	-0.448791	-0.458666	-0.0433025	-0.175411
O95696	BRD1	0.417241	0.238301	-0.0116173	-0.0458618	-0.315546	0.397214	0.247363	-0.0131436	-0.2747	-0.476739	0.0661347	-0.713269	0.172665	0.196135	0.00902044	-0.380928	0.307157	0.17227	0.59949	0.467142	-0.0655161	0.340556	-0.309703	0.260717	0.497797	0.513473	0.0695355	0.354794	0.155562	-0.459645	-0.0110913	-0.769816	0.503344	0.200915	0.222756	0.0525408	0.200498	0.152236	-0.133932	0.26752	0.329483	0.326656	-0.154293	-0.220171	-0.585645	-0.659266	-0.37383	-0.306494
O95714	HERC2	0.415964	0.303383	0.379375	0.426141	-0.390681	-0.317937	-0.418428	-0.379566	-0.465987	-0.231419	-0.348	-0.821487	0.0770082	0.0893295	-0.134585	0.125827	-0.0273996	-0.358359	-0.305245	0.0385942	0.183044	0.0697724	0.124518	0.174953	0.162632	0.15033	0.11933	0.0890045	-0.63502	-0.573927	-0.546823	-0.471904	0.395079	0.354993	0.271559	0.123402	0.197426	0.30397	0.181098	0.062745	-0.00654409	0.0830962	-0.339309	-0.168395	-0.269748	-0.295472	0.157924	-0.146804
O95716	RAB3D	0.569404	0.640876	0.38473	0.477684	-0.36728	-1.2675	-0.569036	-0.317305	-0.350423	-0.339394	0.080024	-0.490511	0.0476753	0.223096	0.0960477	0.38767	0.0566372	-0.992995	-0.0795534	-0.432276	0.076982	-0.477151	-0.0510001	0.721441	0.602071	0.57335	0.0647893	0.0641119	-0.943436	-0.849722	-0.936885	-1.07769	0.790578	1.13948	0.81813	-0.0633352	0.332028	0.203444	0.144802	0.228155	-0.696497	-0.183188	-0.315882	-0.399598	-0.755905	-0.446348	-0.035242	0.094405
O95721	SNAP29	-0.0193685	0.0397058	0.258692	-0.161303	-0.0776842	-0.567791	-0.0730093	-0.341012	-0.332373	-0.182893	-0.491456	-0.0710525	-0.0696111	-0.405389	-0.270425	-0.375635	-0.112375	0.387293	0.43493	0.135178	0.384391	0.567914	0.266779	-0.576508	-0.472539	-0.441979	-0.422292	-0.339423	0.314941	0.3906	0.155011	0.377878	0.0517098	-0.287135	0.173301	-0.00124113	0.00137107	-0.178142	-0.174597	-0.280812	-0.336034	-0.163698	-0.392328	-0.491733	-0.732638	-0.273122	-0.0426037	0.187672
O95747	OXSR1	-0.104767	-0.225409	-0.338117	-0.0965664	0.331849	0.0308354	0.423968	0.290689	0.210544	0.349137	0.232396	0.211107	0.0245061	0.0320854	0.159046	0.0760954	0.190418	0.0336564	0.0739837	-0.0743167	0.139932	0.311427	0.245257	0.138701	0.220847	0.0611155	0.14384	0.177827	-0.391984	-0.648973	-0.648517	-0.503441	0.2612	0.266262	0.300336	0.287216	0.245161	0.0356292	-0.143181	-0.02985	-0.061806	-0.0870042	-0.289521	-0.19838	-0.654152	-0.216418	-0.133064	-0.281127
O95749	GGPS1	-0.655396	-0.9998	0.144111	-0.329944	0.196973	-0.0720858	-0.492291	-0.891605	-0.508651	-0.534795	0.000444596	-0.296322	0.394281	0.0390176	-0.236864	0.219953	0.644823	-0.161025	0.2947	-0.105407	0.256028	0.140867	0.5284	0.168764	-0.0209748	0.0863965	0.68249	0.520664	-0.54798	-1.08164	-1.325	-1.29339	-0.355954	-0.234488	-0.575926	0.519718	0.528071	-0.151639	-0.144407	-0.0422359	-0.248448	-0.00488751	0.183749	-0.104245	-0.0943994	0.083827	-0.150121	-0.113706
O95757	HSPA4L	-0.172402	-0.410526	-0.206606	-0.263732	0.937499	0.143569	0.834182	-0.401852	0.486621	0.440948	0.0224681	0.537736	0.184603	-0.438354	0.304199	-0.863721	-0.369259	0.0701167	-0.936477	0.00246168	-0.477849	-0.654118	-0.551286	0.104156	-0.0239101	-0.00983458	0.224543	0.535911	-0.352204	-0.71459	-0.809363	-1.06927	0.627212	-0.121807	-0.0232399	0.406822	0.346538	0.190291	0.102979	-0.0509897	-0.220433	-0.151837	-0.63543	-0.583842	-0.803782	-0.494284	0.783742	-0.107473
O95758	PTBP3	-0.245278	-0.202221	-0.254776	-0.263585	0.0200265	0.00495255	0.173866	-0.053051	0.027792	0.362301	-0.125531	0.121802	0.273009	0.0815935	0.279719	-0.0292174	-0.056341	-0.601763	0.638843	-0.215882	0.0151992	0.185207	-0.0977784	0.0706231	0.171443	0.39518	0.157488	0.296533	-0.983241	-0.814715	-0.938113	-0.837676	0.579732	0.0133033	0.986395	0.723158	0.502763	-0.06621	-0.122033	-0.230292	-0.199307	-0.10084	-0.0536838	-0.0963561	-0.0877661	-0.103792	-0.00410468	-0.0454647
O95759	TBC1D8	0.0171905	0.0422956	0.229103	0.29299	-0.75746	-0.720382	-0.811327	-0.754376	-0.832458	-0.494531	-1.05934	-1.02296	-0.385227	-0.317331	-0.436501	-0.00653964	-0.393505	-0.276704	-0.395778	-0.442283	0.120729	-0.762657	-0.887443	0.286139	0.596909	0.141661	-0.00945575	-0.111259	-0.236838	-0.23574	-0.244184	-0.50256	0.604682	0.424205	0.15744	-0.0999404	-0.049971	-0.435356	-0.4109	-0.297362	-0.26879	-0.0928693	0.342618	0.453209	0.291192	0.449529	0.224953	0.482528
O95772	STARD3NL	0.204462	0.138432	0.141683	0.118013	-0.425526	-0.387377	-0.496962	-0.175392	-0.127306	-0.272871	-0.107808	-0.110056	-0.511134	-0.210917	0.216461	0.221789	0.15497	-0.293074	0.150083	0.0872911	0.156893	0.104417	0.0356353	-0.358256	-0.377228	-0.377639	-0.371875	-0.398509	-0.0316945	0.200045	0.137595	0.151996	-0.236509	-0.0776622	0.158825	0.0370845	-0.245245	0.274402	0.564538	0.199283	0.128984	0.0373686	-0.680343	-0.892367	-0.666077	-0.763216	0.340667	-0.0904336
O95777	LSM8	-0.127088	0.109929	-0.137352	0.130564	-0.0237627	-0.191966	-0.000331295	-0.192174	-0.171737	-0.143327	-0.505264	-0.171758	0.0653471	0.0540038	0.0401467	0.147003	0.15229	0.158583	-0.291799	-0.215284	-0.22267	-0.000505324	-0.391116	-0.18342	-0.0441178	-0.187331	-0.215669	-0.147662	0.312516	0.315776	0.488878	0.202761	-0.0316545	-0.0586491	-0.0278277	-0.321536	-0.428499	-0.316249	-0.25412	-0.404026	-0.347923	-0.274582	0.30678	0.140414	0.497485	0.219098	-0.278078	0.0641474
O95782	AP2A1	-0.346839	-0.399896	-0.431543	-0.453953	0.0834408	0.210248	0.184714	0.478809	0.424183	0.303644	0.437819	0.383597	-0.420178	-0.359145	-0.28075	-0.32552	-0.378352	0.514887	0.319694	0.293554	0.22219	0.205675	0.280021	-0.397685	-0.342276	-0.294462	-0.427942	-0.535471	0.243843	0.351187	0.263566	0.477423	-0.314012	-0.38257	0.148994	-0.265184	-0.457365	-0.190328	-0.325877	-0.295878	-0.181384	-0.123818	0.00518329	-0.0431175	-0.202261	0.0441776	0.397001	0.203784
O95785	WIZ	0.0892374	0.0693215	0.0809417	0.0602901	-0.242428	-0.242598	-0.172442	-0.311981	-0.263746	-0.131751	-0.348052	-0.179913	-0.145119	-0.135772	-0.0297488	0.148181	0.00574713	-0.274477	-0.549234	-0.0783015	0.0595651	-0.183687	-0.277992	0.233162	0.275669	0.342283	0.314511	0.136573	-0.454855	-0.563038	-0.593643	-0.542633	0.0387094	0.107961	-0.00379722	-0.0785992	0.210246	-0.38558	-0.29544	-0.460432	-0.134778	-0.203659	0.418945	0.173393	-0.262607	0.422693	0.290135	0.174956
O95786	DDX58	-0.276742	-0.340812	-0.431397	-0.5058	0.109838	-0.213187	0.0127141	0.364579	0.355984	0.269014	0.407447	0.254169	0.0418879	0.0551444	-0.174135	-0.0166259	-0.153269	0.0802303	-0.25446	-0.117898	-0.256785	-0.11359	0.271407	-0.530995	-0.479243	-0.475617	-0.598489	-0.545687	0.309276	0.47004	0.553288	0.416028	-0.34262	-0.324799	0.273369	-0.0865371	-0.238536	0.365167	0.119018	0.115712	0.063939	0.334268	-0.80586	-0.891853	-0.898223	-0.791665	0.0624195	-0.0485047
O95793	STAU1	0.263525	0.382109	0.426692	0.586309	-0.53571	-0.348116	-0.208006	-0.638718	-0.680857	-0.319654	-0.710239	-0.437189	0.292464	0.304525	0.0850327	0.164597	0.181837	-0.373453	-0.138323	-0.0548307	-0.0541358	-0.141028	-0.177067	0.0408004	0.104007	0.167695	0.213932	0.147215	-0.532632	-0.640969	-0.715924	-0.704008	0.304196	0.110009	0.167455	0.23978	0.334721	0.500392	0.503496	0.108455	0.0460173	0.0946887	-0.596511	-0.742806	-0.83629	-0.758565	0.014164	-0.112485
O95801	TTC4	0.0724498	0.0916728	0.0418662	0.0146064	-0.271747	-0.147235	-0.141046	-0.252211	-0.226318	-0.0664477	-0.236097	-0.135744	0.383239	0.204093	0.120818	-0.265584	-0.0456833	-0.388987	0.362211	-0.239531	-0.310186	-0.248953	0.0640268	0.14157	0.165659	0.182265	0.12092	0.179093	-0.562325	-0.683547	-0.693232	-0.679432	0.279249	0.152691	0.245653	0.149705	0.248141	0.0395552	0.120045	-0.117846	0.134909	-0.256173	-0.589889	-0.116221	0.232859	-0.631636	0.334394	-0.30248
O95810	CAVIN2	-1.0056	-1.25073	-1.24373	-1.47056	0.927356	0.418549	0.908055	0.48877	0.540523	0.604075	0.451767	0.772399	-0.376128	-0.212221	-0.56085	-0.372302	-0.00947884	0.216529	0.231967	0.00493598	0.0036398	0.76468	0.465257	-1.06836	-1.31448	-1.22317	-1.20552	-1.22142	1.15366	0.983311	1.19227	1.78299	-0.423503	-1.03587	-0.828366	-0.871242	-0.720974	-1.25369	-1.41184	-1.23354	-1.37287	-1.15771	1.10554	1.36804	0.637232	1.06933	-0.128658	0.550833
O95816	BAG2	-1.09733	-1.23639	-1.09444	-1.01865	0.929717	0.697932	0.574084	0.634784	0.497579	0.685966	0.136591	0.525402	-2.33449	-2.36186	-2.543	-2.86965	-2.36447	2.61449	1.85002	1.20493	0.556144	1.26149	-0.500677	-0.288784	-0.294508	-0.191951	-0.139243	-0.108957	-0.0673622	-0.0838573	0.0038489	0.121874	-0.272902	-0.586179	-0.127821	-0.38833	-0.208901	-1.67343	-1.63513	-2.03719	-1.97425	-1.88209	1.53469	1.33004	0.732565	1.2752	0.165186	0.612487
O95817	BAG3	-1.52194	-1.71676	-1.59885	-1.52529	1.13682	0.873326	1.02879	0.647716	0.569875	0.479581	0.164682	0.55263	-0.731379	-0.734467	-0.93648	-1.08203	-0.750543	1.3196	0.626876	0.664175	0.48614	0.759975	0.367611	-0.866521	-0.93205	-0.829219	-0.892095	-0.789866	0.60896	0.725041	0.597223	0.835393	-0.753963	-0.866612	-0.39512	-0.534556	-0.783363	-1.52425	-1.70981	-1.66786	-1.78616	-1.60757	1.56206	1.27552	0.892406	1.43707	-0.239269	0.342333
O95819	MAP4K4	-0.246296	0.000790428	-0.180289	-0.23166	0.00887455	-0.163926	0.0292969	0.137195	0.497945	0.665928	0.0105243	0.435045	0.00369196	-0.123796	-0.0878779	-0.361548	-0.0272207	0.319456	0.73189	-0.0494048	0.0937798	0.149259	0.0285434	-0.040327	-0.13203	-0.0720942	-0.0177549	0.0751105	-0.058327	-0.143937	-0.143124	-0.262563	0.310837	-0.0587864	0.532367	0.352201	0.483577	0.14679	0.0685302	0.0169641	-0.123569	0.0536446	0.313506	0.0198311	-0.0218963	0.02696	0.31089	-0.0123776
O95822	MLYCD	-0.42687	-0.497279	-0.725649	-0.528381	0.196743	0.165229	0.257107	0.392836	0.342344	0.555621	0.190158	-0.142535	-0.323042	-0.284929	-0.377738	0.0994795	-0.386895	0.149858	-0.408324	-0.0914541	-0.502279	0.119483	0.238784	0.197648	0.268144	-0.0485179	-0.391507	-0.0944123	-0.333211	-0.0994601	-0.379956	-0.163934	-0.71411	0.0660286	-0.021707	-0.153992	-0.243651	-0.180746	-0.164118	-0.161925	-0.00788292	-0.0365278	0.00989351	-0.177862	-0.298136	-0.191395	-0.00678541	0.361794
O95825	CRYZL1	-0.711328	-0.735552	0.0513179	-0.159543	0.403498	0.012963	0.302582	-0.383665	0.177902	0.0827102	0.503371	0.0946982	-0.240641	0.24758	-0.136547	0.0958818	-0.0639497	0.420263	0.894582	0.46676	0.564286	0.387919	0.581921	-0.430038	-0.580528	-0.428309	-0.184666	0.0239321	-0.148756	0.0134258	-0.175571	0.115474	-0.0589369	-0.275359	0.485488	0.566275	0.609343	-0.209108	-0.0226722	-0.0437265	0.0248614	0.00768709	-0.383673	-0.485088	-0.751296	-0.471619	-0.0545619	-0.0218836
O95831	AIFM1	0.614436	0.43479	0.485028	0.524671	-1.07377	-0.847013	-1.03407	-0.880753	-0.792436	-0.833092	-0.977273	-0.634902	0.011334	-0.0592668	0.130165	0.812304	0.262244	-0.822699	-0.634008	-0.499333	-0.324268	0.000194085	0.178853	0.492772	0.46146	0.369346	0.234316	0.338737	-1.15767	-1.30591	-1.26144	-1.37329	0.613697	0.767896	0.529982	0.318515	0.210917	1.06125	0.58406	0.115552	-0.382959	-0.285786	-0.964755	-0.965761	-0.790089	-0.882025	0.678031	-0.338124
O95834	EML2	0.023497	0.0187751	0.0522395	-0.181409	-0.194175	-0.00721327	-0.510345	0.120449	0.071668	0.0659945	0.059042	0.092466	-0.392599	-0.241937	-0.618242	0.0879264	-0.124318	0.459424	0.128386	0.559131	0.293662	0.377255	0.424433	-0.494242	-0.348477	-0.266429	-0.589253	-0.585069	-0.087586	0.529565	0.25446	0.586546	-0.119161	0.060605	0.0441132	0.0313104	-0.381408	-0.484165	-0.515091	-0.0367199	0.0448685	0.0142276	-0.0839766	-0.0218711	-0.34995	0.0623485	-0.181799	-0.300501
O95835	LATS1	-0.16489	-0.246801	-0.319934	-0.26104	0.107982	0.103398	0.108436	-0.00941818	0.0166067	0.172521	-0.177158	0.0179753	-0.206895	-0.158155	-0.138703	0.218494	0.0881325	-0.0392068	-0.285489	-0.16378	-0.0113912	-0.0923064	0.130074	-0.060755	0.089515	0.00669069	0.195595	0.0302974	-0.888969	-0.966557	-0.929311	-0.942903	0.0294405	0.167913	-0.0366327	0.278797	0.221348	-0.0691453	-0.0531135	-0.139861	-0.146576	-0.198678	0.0226532	-0.125757	-0.193473	-0.0921614	-0.112096	-0.0872268
O95837	GNA14	-0.811622	-0.835004	-1.17013	-1.10048	1.11014	0.849561	0.752179	1.04569	0.794979	1.06892	0.549853	0.799514	-2.47665	-3.07959	-2.7184	-2.07252	-2.81454	3.26198	1.74138	1.86356	1.30309	1.69131	-0.353094	-1.2809	-1.16668	-1.22656	-1.34552	-1.30626	0.629711	1.15864	0.644194	0.93589	-1.1417	-0.739328	-0.40636	-0.390738	-0.886877	-0.626326	-0.520727	-0.692779	-0.320024	-0.199238	0.383793	0.186929	0.487332	0.296151	-0.0394091	0.590532
O95861	BPNT1	-0.326482	-0.203411	0.22845	0.0661499	-0.0879024	0.101222	-0.534992	-1.02983	-1.165	-0.0109777	-0.140197	0.0113876	-0.0352478	-0.11982	-0.25479	-0.521554	0.133414	-0.597702	-0.0328254	-0.474125	0.305878	0.0290764	0.560727	-0.110072	-0.0107853	0.0529682	0.224545	0.515814	-0.0892878	-0.570123	-0.762677	-0.925837	-0.386883	-0.0177719	0.0021784	0.328316	-0.0219364	0.205495	0.0371918	0.60183	0.387292	0.505339	-0.674256	-0.856607	-0.560243	-0.723993	-0.147467	-0.390714
O95864	FADS2	0.968049	0.659884	0.304234	0.388965	-0.769352	0.0363182	-0.345646	-0.818141	-0.17776	-0.975044	-1.20175	-1.23292	0.549488	0.269427	0.400381	-0.377823	-0.0705406	-0.627622	-0.163335	-0.715033	-0.453854	-0.198309	-0.200615	0.47553	0.28001	0.247665	0.507689	0.594033	-1.08268	-1.31594	-1.62616	-1.58627	-0.0210087	0.504774	0.0712239	0.0923299	0.0499623	-0.00211659	0.372616	-0.0398754	0.0878854	0.924215	-0.611407	-0.463779	-0.743474	-0.589768	-0.427394	-0.482246
O95865	DDAH2	-0.491166	-0.615773	-0.416987	-0.496083	0.546594	0.429509	0.303508	0.491057	-0.0385661	-0.0717167	0.273378	0.220085	0.127606	-0.275963	-0.383257	0.158343	0.367445	-0.170108	-0.433335	-0.126045	-0.184983	0.258302	0.0495538	0.095792	0.214027	-0.00664463	0.115062	0.128365	-0.269619	-0.425251	-0.544955	-0.43812	0.0665572	0.0666318	-0.152095	0.447265	0.221441	-0.33967	-0.449453	-0.378041	-0.286045	-0.366195	0.436786	0.473213	0.260396	0.285661	-0.13914	0.0548493
O95870	ABHD16A	0.0786617	0.184918	0.113859	0.407029	-0.754838	-0.144971	-0.665499	-0.367392	-0.374271	-0.554725	-0.637822	-0.503373	-0.0985211	-0.0125684	-0.104675	0.216621	-0.101475	-0.170923	-0.370963	-0.191822	-0.00902682	-0.0671883	0.263411	-0.10439	-0.0720705	-0.175728	-0.264325	-0.33799	-0.224955	-0.179311	-0.0725965	-0.180984	-0.228133	0.102897	8.41e-06	0.110842	-0.31683	0.448509	0.3983	0.0561443	-0.225165	-0.273822	-0.693307	-0.648178	-0.744633	-0.688598	0.181365	-0.192414
O95873	C6orf47	0.0945659	0.0840812	-0.124346	-0.0181538	-0.0741448	-0.112188	0.147499	-0.346212	-0.149768	-0.00978961	0.231529	-0.0883593	0.275434	-0.257994	0.323801	-0.0680543	0.00967087	0.014859	0.264903	-0.858894	-0.2569	-0.451281	0.024908	-0.0327564	-0.00973439	-0.034225	-0.0870649	-0.0247463	-0.25922	-0.273464	-0.289404	-0.255606	0.135029	-0.0327265	0.208842	0.0640491	-0.0429901	-0.0466235	-0.03122	-0.0671513	-0.214162	0.0460002	0.318804	0.0830352	-0.254542	-0.0713044	0.535159	-0.479858
O95881	TXNDC12	0.202505	0.0236855	0.83981	0.442503	-0.843886	-0.583552	-0.819505	-0.751193	-1.2569	-1.07268	-0.709901	-0.978499	0.172193	-0.184084	0.207102	-0.351166	0.0176764	-0.522536	0.0416697	-0.553949	-0.369516	-0.248452	-0.915123	0.00527524	-0.118399	-0.130323	0.18565	0.104444	-0.328088	-0.376041	-0.292722	-0.0573035	-0.381215	-0.513879	-0.178345	0.268903	0.248272	0.329076	0.0798464	0.214419	0.310729	0.315434	-0.317689	-0.430953	-0.264938	-0.413598	0.0149233	0.0285121
O95905	ECD	0.194199	0.0301284	0.320304	0.53811	-0.181832	-0.0973718	-0.893632	-0.908884	-1.7099	-0.836025	-0.76732	-0.76615	0.710882	0.406643	0.320016	0.396492	0.722822	0.0942435	0.753279	0.0949228	0.0438011	0.103298	-0.685749	0.0491577	0.224202	-0.0903298	0.115056	-0.136095	0.00425813	-0.166547	0.0600902	0.216126	-0.536944	0.291623	-0.482048	-0.00389876	0.0940656	0.783503	0.751847	0.0754513	-0.219909	-0.327279	-0.350563	-0.671497	-0.266931	-0.509808	0.00478427	-0.451749
O95926	SYF2	0.0639337	0.0457317	0.0628143	0.110095	-0.213942	-0.204435	-0.14961	-0.229453	-0.214086	-0.137955	-0.34761	-0.203851	0.114815	-0.103312	0.0152318	0.348767	-0.0201614	-0.198273	-0.187516	-0.286175	-0.405112	-0.0848733	-0.706697	0.0389085	0.0888655	0.127236	0.0694107	0.13262	-0.256128	-0.491908	-0.548069	-0.559591	0.272838	0.159785	0.250923	0.10099	0.101984	0.212283	0.432835	0.0546501	0.17659	0.153842	-0.436037	-0.476061	-0.322865	-0.728521	-0.514686	-0.384456
O95967	EFEMP2	-1.27023	-1.39825	-1.29817	-1.42608	0.126993	0.600419	0.533862	0.843756	0.527185	1.24873	0.628193	1.28124	-1.20901	-1.12983	-0.793765	-0.986117	-0.800403	1.65786	0.592509	1.2067	0.967151	1.26418	0.773238	-1.81595	-1.1894	-1.69976	-1.78675	-1.81248	1.45183	1.2095	1.18773	0.825901	-1.164	-0.548713	0.0372896	-0.350975	-1.52537	-0.802488	-0.352737	-1.34625	-0.902367	-1.11964	0.120492	0.139407	0.269413	0.307426	0.755892	0.804055
O95983	MBD3	-0.336355	0.272083	-0.126153	-0.10579	0.16345	0.170341	0.135122	-0.126705	-0.209256	0.155597	-0.10055	0.102315	0.631528	0.15656	0.33097	0.307442	0.42254	-0.509861	0.294013	-0.434151	-0.425448	0.000199243	-0.248792	0.386921	0.303004	0.331721	0.285777	0.403255	-0.582389	-0.751975	-0.698204	-0.838799	0.315135	0.0710602	0.463927	0.00661798	0.371035	0.222809	0.407349	-0.149411	0.00665217	-0.0126204	-0.147734	-0.193409	-0.227541	-0.103749	0.0481237	-0.27196
O95985	TOP3B	0.0379002	-0.053605	-0.0611709	-0.102584	-0.220633	-0.304529	-0.0803179	-0.15687	-0.196226	-0.230258	-0.179509	-0.205521	0.132788	0.166792	0.144821	0.125637	0.207283	-0.0129954	-0.095975	0.0922813	0.166843	-0.100361	-0.0325091	-0.110008	-0.226274	0.00622678	-0.0309725	-0.224948	0.106235	0.0199666	0.0836215	0.0780116	-0.247243	-0.104093	-0.0299919	-0.202591	-0.245942	-0.499061	-0.25754	0.0829313	-0.132073	0.160496	-0.155921	-0.0931098	-0.140976	0.0236343	-0.765678	-0.22886
O95989	NUDT3	-0.341774	-0.480892	-0.524171	-0.380462	0.455574	0.386532	-0.0871078	-0.179895	-0.237412	-0.20137	-0.0549391	-0.233106	0.322347	0.0689968	-0.0566371	0.1398	0.775495	-0.230713	0.0227202	-0.577186	0.170118	-0.201336	0.142826	-0.269556	-0.164017	-0.17762	-0.0980997	0.208033	0.130647	-0.096864	-0.072712	0.180244	-0.0147456	-0.505703	-0.262036	0.265748	0.19653	0.145246	0.0605749	-0.0138566	0.0986626	-0.0897121	0.0871149	0.136722	-0.082931	-0.284241	-0.28425	-0.397681
O95994	AGR2	0.774081	0.609357	1.11932	1.29044	-1.13853	-0.766346	-1.22856	-1.27057	-1.5405	-1.25294	-1.71141	-1.69454	-0.384803	0.095378	0.253175	1.16555	0.462077	-0.114759	-0.937687	-0.305896	0.752611	-0.358205	0.359524	0.68144	-0.139958	0.416784	0.892313	0.802556	-0.538369	-0.721006	-0.415411	-0.864622	0.482465	-0.828143	-0.582642	-0.713516	-0.0116264	0.203759	0.213961	0.320825	0.33812	0.356379	-0.662668	-0.770249	-0.645985	-0.748106	-0.379923	-0.508051
O95999	BCL10	0.303669	0.375533	0.292522	0.0975894	-0.761317	-0.697266	-0.844053	-0.334529	-0.514723	-0.27535	-0.606755	-0.456697	-0.319159	-0.150168	-0.117339	-0.453463	-0.444151	-0.111747	-0.0691549	0.237591	-0.159762	-0.592332	-0.480645	0.221507	0.112863	0.0702999	0.176502	0.228556	-0.299437	-0.190468	-0.256223	-0.228941	0.14645	0.14842	0.0967623	0.0693831	0.213366	0.182302	-0.154175	-0.0464006	-0.23322	0.214916	-0.596047	-0.545715	-0.561575	-0.583017	-0.244141	-0.338311
O96000	NDUFB10	-0.0823282	0.0410391	-0.205586	-0.297524	-0.0711576	-0.28081	-0.102385	0.101555	0.198238	0.39715	-0.00449918	0.0488113	0.0526847	-0.225323	-0.0468839	0.117711	0.045943	0.178366	0.214861	0.0397277	0.213053	0.497939	-0.0288413	-0.0542784	0.0197065	-0.171723	-0.283219	-0.171824	-0.23515	-0.192872	-0.355592	-0.0840257	0.0852687	0.0986367	0.237258	0.0879296	-0.19483	0.127344	-0.139006	-0.237507	-0.418664	-0.670448	-0.0387938	-0.167477	0.0242491	-0.0773886	0.686826	0.0234939
O96005	CLPTM1	0.912767	0.727677	0.687231	0.740759	-1.52814	-0.966733	-1.74851	-1.19932	-1.51846	-1.36573	-1.86143	-1.09063	0.139081	0.126117	-0.00878642	0.0283899	-0.0653199	-0.194788	-0.0486855	0.185365	0.185905	-0.200346	0.032024	0.0654655	0.189071	0.0350302	0.0316647	0.0744791	-0.211606	-0.228006	-0.277822	-0.131394	0.354284	0.241629	0.506567	0.23467	0.227914	0.349789	0.282821	-0.1002	-0.0187471	0.152593	-0.16713	-0.425346	-0.270373	-0.445494	0.103263	-0.178834
O96006	ZBED1	-0.0661317	-0.12383	0.379034	0.326523	0.579159	-0.0515124	0.287823	-0.0916595	-0.19527	0.343636	-0.371981	-0.0720531	0.116767	0.262075	0.149897	0.00641852	-0.00683689	0.0949299	-0.274071	0.323258	-0.150315	-0.103322	-0.226785	0.0368169	0.0148734	-0.0172689	-0.0361501	-0.00976709	-0.222483	-0.248153	-0.219399	-0.224266	0.0380739	0.0715045	-0.00854355	0.017012	-0.0514831	0.167344	0.141929	-0.0724999	0.106723	-0.0875254	0.0906128	0.154677	0.0915491	-0.207453	-0.177778	0.228667
O96008	TOMM40	0.739417	0.581725	0.514937	0.529297	-0.806111	-0.714506	-0.977934	-0.597873	-0.711396	-0.984233	-0.774623	-0.698766	0.24711	0.183829	0.297739	0.195354	0.0610527	-0.314043	-0.00387152	-0.147531	-0.209699	-0.183989	0.176003	0.15857	0.131417	0.177012	0.210672	0.212162	-0.237474	-0.369335	-0.33993	-0.358125	0.259606	0.426609	0.305451	0.026966	-0.0118672	0.328414	0.249106	0.0490019	0.166143	0.0779172	-0.396145	-0.525101	-0.288686	-0.460946	0.0379026	-0.172833
O96011	PEX11B	0.209939	0.153323	0.168518	0.262555	-0.242916	-0.24693	-0.681679	-0.413729	-0.325088	-0.0665913	-0.474112	-0.102051	0.0247578	-0.142047	0.147041	0.00559632	-0.072612	-0.00460788	0.178584	-0.331273	-0.152977	-0.0851949	0.00361542	0.443264	0.155586	0.193728	-0.0366449	0.251774	-0.470034	-0.218351	-0.201951	-0.408589	-0.0185205	-0.112039	0.236266	-0.31484	-0.360249	0.544292	0.251675	0.411823	0.379738	0.372534	-1.32758	-1.08709	-1.2199	-1.0013	-0.201078	-0.310665
O96013	PAK4	0.67796	0.342219	0.417938	0.730664	-1.16513	-0.785027	-0.844234	-1.32997	-1.26903	-1.30455	-1.55059	-1.19457	-0.106452	0.301472	0.279444	0.442924	0.175244	-0.185249	0.176854	-0.0843955	0.182498	0.00756054	-0.00202797	0.271137	0.17061	0.118508	0.191096	0.234013	-0.257387	-0.423782	-0.361791	-0.461461	0.308593	0.0621906	-0.166938	-0.0339995	0.0378531	0.420705	0.321345	-0.192687	-0.0962258	-0.227922	-0.0632663	-0.138007	0.0830924	-0.00316975	0.141977	0.0160049
O96017	CHEK2	0.759368	0.709017	0.960222	0.644363	-1.62695	-1.08637	-1.66783	-0.839142	-0.814179	-0.943416	-0.428933	-0.635495	0.169884	0.0870126	-0.273106	0.425962	0.571632	-0.373188	0.135172	-0.0271013	0.056519	-0.0796849	-0.124366	0.120538	0.24802	0.174405	0.266305	0.42841	-0.468758	-0.607903	-0.904031	-0.705225	0.611443	0.279926	0.234204	0.361161	0.567868	0.232095	0.16164	0.101804	0.105742	0.116081	-0.617968	-0.57949	-0.602937	-0.596708	-0.0555202	-0.2271
O96018	APBA3	-0.325643	-0.0921945	-0.133973	-0.290655	0.439951	0.111795	-0.0850301	-0.357162	-0.322726	0.0294948	-0.197461	-0.256859	-0.452077	0.100064	-0.809353	0.636409	0.472952	0.136181	0.250737	-0.0339821	0.350605	-0.0676737	0.623869	-0.408505	0.155443	0.0966215	-0.878347	0.772989	-0.359902	-0.242512	-0.358917	-0.229784	2.27532	0.225579	-0.42927	1.85599	1.46013	0.0624009	-0.0575572	-0.215316	-0.287004	-0.252724	-0.0689107	-0.128538	-0.297609	-0.151231	0.502126	0.169842
O96019	ACTL6A	0.0871133	-0.0953958	0.0283074	0.162461	-0.0440423	-0.69995	0.0396626	-0.378378	-0.365908	-0.253771	-0.429112	-0.145189	0.301966	0.135485	0.167228	0.157877	0.14933	-0.166507	0.0473974	-0.023927	-0.153516	-0.0889315	0.0254544	0.0405045	-0.0859931	0.114846	0.15209	0.203721	-0.0153297	-0.332365	-0.383016	-0.487893	0.248553	0.166436	0.257179	0.096593	0.0739629	0.190015	0.225701	0.128032	0.189557	0.280081	-0.447303	-0.494969	-0.679364	-0.488418	0.197898	-0.0583394
P00167	CYB5A	0.38911	0.543923	0.178481	0.269726	-0.25343	-0.432732	-0.428722	-0.340908	-0.439591	-0.269676	-1.00274	-0.414486	1.03209	0.151176	0.565674	-0.17329	-0.193017	-0.00843682	-0.392838	-0.946967	-0.607381	-0.356448	-0.75053	0.104242	0.0627751	-0.00816891	-0.222518	0.155631	-0.327562	-0.333143	-0.705432	-0.496356	0.390163	0.0959265	0.560006	-0.219117	-0.0528687	0.112033	0.348971	0.148984	-0.0150081	0.291799	-0.284381	-0.478615	-0.939224	-0.647176	0.0337647	-0.0533913
P00338	LDHA	-0.122842	-0.127927	0.0388374	-0.0323464	-0.210922	-0.2721	-0.381713	-0.0377226	0.056101	-0.109074	0.127546	0.0948758	-0.372249	0.0415627	0.201805	-0.586706	-0.668984	0.506663	0.160781	0.0835929	0.43989	-0.0978448	0.127552	-0.435742	-0.460801	-0.399023	-0.495691	-0.562762	0.134109	0.472543	0.204814	0.126816	-0.312532	-0.129348	0.0981127	-0.0528149	-0.526574	-0.402119	-0.499322	-0.095755	-0.36943	0.144037	-0.0450805	-0.171785	-0.516349	0.0830395	0.0766794	0.150046
P00352	ALDH1A1	-1.20282	-1.32709	-0.37758	-0.834003	0.588618	0.529973	0.35465	0.433815	0.688755	0.286457	0.2169	0.798417	-1.26068	-1.26568	-1.5701	-0.783339	-1.03618	1.81106	1.34056	0.93693	0.804609	0.840773	0.470524	-2.14046	-2.15728	-1.93086	-2.18174	-2.14356	0.277934	1.13864	1.01338	1.71927	-2.10143	-1.45661	-0.383723	0.672477	-0.915947	-1.34923	-1.23916	-1.22686	-1.20558	-1.35535	0.727573	1.05102	0.337422	0.875415	0.267944	0.684475
P00367	GLUD1	-0.31403	-0.0825768	-0.0138817	-0.0631598	-0.0201964	0.0362106	-0.190467	0.0214379	0.108211	0.0368108	-0.0128511	0.269896	-0.198948	-0.563111	-0.278546	-0.234412	-0.185454	0.374719	0.429763	-0.00184788	0.0191263	0.120649	0.218539	-0.311895	-0.250173	-0.430844	-0.484894	-0.31792	0.0829148	0.219745	0.159996	0.149638	-0.0176838	-0.0887332	0.357805	0.154248	-0.20495	-0.514226	-0.493065	-0.236829	-0.218853	-0.310318	0.0457168	0.1483	-0.155696	0.135512	-0.129495	0.314691
P00374	DHFR	0.405358	0.464415	0.178267	0.567392	-0.686916	-0.717244	-0.851422	-1.31484	-0.964439	-0.872514	-1.27927	-0.939127	0.0565437	0.330199	0.221062	-0.099404	0.672314	0.0902965	0.285893	-0.430391	0.576753	0.113587	0.257461	0.0968947	0.376421	0.167123	0.598722	0.33839	-0.488997	-0.676117	-0.806579	-0.765346	0.319874	0.110403	-0.0594692	0.0500813	0.451851	0.353528	0.20752	0.118369	-0.49355	-0.557336	-0.528808	-0.620482	-0.279539	-0.6373	0.460037	-0.295854
P00387	CYB5R3	-0.237152	-0.629	-0.461033	-0.466283	0.162109	0.443495	-0.0805422	0.262857	0.299602	0.017754	0.231128	-0.132669	-0.303146	-0.524443	-0.21754	-0.208963	-0.605278	0.965365	0.0459216	0.264047	0.176271	0.285155	0.183116	-0.434462	-0.526495	-0.574021	-0.65107	-0.66465	0.361873	0.592247	0.424619	0.818597	-0.357039	-0.351103	-0.4136	-0.5724	-0.810283	-0.465788	-0.394377	-0.268309	-0.0992472	0.18203	0.0765138	-0.0538443	-0.220109	0.147858	-0.224325	0.343757
P00390	GSR	-0.449151	-0.391021	0.0709474	-0.189393	0.395779	0.086683	0.113665	-0.211038	0.0988222	0.281289	-0.00173256	0.259522	0.118461	-0.629397	-0.279907	0.241912	0.0529213	0.937091	0.13892	-0.0664986	0.152671	0.312903	0.351303	0.0499673	-0.111606	-0.244889	-0.0408671	0.068985	-0.175985	-0.16536	-0.14597	-0.0892386	-0.22151	0.0644221	-0.0911361	-0.078761	-0.117542	-0.405511	-0.743272	-0.463112	-0.505412	-0.474135	0.176248	0.383706	0.562455	0.435929	-0.122369	0.0132278
P00403	MT-CO2	0.440673	0.24358	0.22872	0.416455	-0.620812	-0.549583	-0.768762	-0.57232	-0.454469	-0.722204	-0.521915	-0.717242	0.0210931	0.227483	0.147386	0.721545	0.563868	-0.581275	-0.247849	-0.746816	-0.429742	-0.229814	0.171839	0.17031	0.185728	-0.0850644	-0.00414911	-0.0816124	-0.635193	-0.469967	-0.253339	-0.224389	-0.0607285	0.342582	0.253977	0.054685	-0.216859	0.0810399	-0.0241514	0.0774529	0.255325	0.330124	-0.48151	-0.610628	-0.704892	-0.412789	0.017804	0.0561725
P00441	SOD1	-0.160133	0.466401	-0.140394	-0.186338	0.0964542	0.460154	0.408235	-0.111953	-0.0437068	-0.530164	-0.530376	-0.517883	-0.015116	-0.156705	-0.322117	-0.378039	-0.286024	0.38028	0.445912	-0.284998	0.118456	0.0924806	-0.0930463	-1.0672	-0.526289	-1.03445	-0.625701	-0.953309	0.515307	0.611677	1.41782	0.252309	-0.928934	-0.472107	-0.952866	-0.331976	-0.533328	-1.20407	-0.906568	-0.986408	0.0979342	-0.733982	0.264391	0.321429	0.313237	0.0822988	-1.31756	-1.21268
P00450	CP	-0.377197	-0.346757	-0.472116	-0.260252	0.0733487	0.00881369	-0.104852	0.380165	0.432599	0.137089	0.0510047	0.0559806	-0.350403	-0.349708	-0.233844	0.0892066	-0.673381	0.97525	0.403079	0.457763	0.884367	0.137085	0.242394	0.244001	-0.105277	-0.138521	-0.171707	-0.112181	0.32153	-0.0648028	-0.0416325	-0.390953	0.244547	0.230557	-0.314208	-0.417268	-0.243211	-0.337318	-0.152874	0.113347	0.0818164	0.371826	0.211031	0.0775963	-0.00107516	0.115587	-0.449339	-0.0578992
P00488	F13A1	-1.65784	-1.6643	-1.69855	-1.80461	1.13463	0.61024	0.698908	1.26902	0.963178	0.731424	0.878443	1.04716	-1.71866	-1.62209	-1.63653	-1.1436	-1.35247	1.42781	1.09375	1.82711	1.43199	1.59343	1.18433	-2.09325	-2.18212	-2.09329	-2.28407	-1.69666	1.62203	0.880666	1.09039	1.45037	-0.940865	-0.66493	-0.70069	-0.109236	-0.897544	-1.48813	-1.72823	-1.55183	-1.13423	-1.1798	0.89776	0.761691	0.712784	1.07845	0.376523	0.895162
P00491	PNP	-0.0814499	-0.156584	0.158783	-0.0793243	-0.237044	0.00563028	-0.320681	0.0655628	-0.209213	0.0871743	0.265866	0.291977	0.307821	0.0400507	0.3657	-0.480903	0.444881	-0.434919	0.195969	-0.227622	-0.188674	-0.226003	0.219124	-0.390118	-0.471497	-0.294453	-0.383695	-0.416546	0.236168	0.421631	0.232008	0.160688	0.251074	-0.0524895	0.452407	0.332341	-0.162668	-0.101362	-0.293938	-0.0609755	-0.0627509	0.175749	-0.263971	-0.199715	-0.282626	-0.180365	0.0171077	-0.370288
[truncated: 5,683 more rows]
[truncated: 70 more columns]

## Sheet: Supplemental Table 4
Gene	Target	343VY_Level.1_Enriched.Stroma	343VY_Level.2_Enriched.Stroma	343VY_Level.3_Enriched.Stroma	343VY_Level.4_Enriched.Stroma	343VY_Level.5_Enriched.Stroma	343VY_Level.1_Enriched.Tumor	343VY_Level.2_Enriched.Tumor	343VY_Level.3_Enriched.Tumor	343VY_Level.4_Enriched.Tumor	343VY_Level.5_Enriched.Tumor	343VY_Level.1_Bulk.Tissue	343VY_Level.2_Bulk.Tissue	343VY_Level.3_Bulk.Tissue	343VY_Level.4_Bulk.Tissue	343VY_Level.5_Bulk.Tissue
[truncated: 15,558 more rows]

[truncated: 15 more sheets: Supplemental Table 5, Supplemental Table 6, Supplemental Table 7, Supplemental Table 8, Supplemental Table 9, Supplemental Table 10, Supplemental Table 11, Supplemental Table 12, Supplemental Table 13, Supplemental Table 14, Supplemental Table 15, Supplemental Table 16, Supplemental Table 17, Supplemental Table 18, Supplemental Table 19]
